# Supplementary material for: The Juvenile-Hormone-Responsive Factor AmKr-h1 Regulates Caste Differentiation in Honey Bees
Source: Biomolecules. 2023 Nov 17;13(11):1657. doi: 10.3390/biom13111657 (PMC10669509; doi:10.3390/biom13111657)
Supplement: Supplementary file 1 [file biomolecules-13-01657-s001.zip › Table S1.xlsx]

## Sheet: Sheet1
Table S1 Specific primers used for quantitative real-time PCR.
Gene name	Primer sequences	Tm (℃)
AmKr-h1	F:AATTTGCCAGGAAATGATGC	55
	R:TCTGGCGAAGGTACAGGACT	55
Gapdh	F:GCTGGTTTCATCGATGGTTT	56
	R:ACGATTTCGACCACCGTAAC	56
LOC552286	F:CTACATCCAGCAGAACGCAC	59
	R:ACATACAGCAGGTACGCAAAT	58
Cat	F:GTCTTGGCCCAAACAATCTG	57
	R:CATTCTCTAGGCCCACCAAA	57
Pepck2	F:CTACATCCTCTCAGTTGGCCG	60
	R:GAGCAGAGCGAGACCAGAC	60
LOC107965199	F:GGCCAAAAAGGGGCATCAAG	60
	R:CACGACGAAGATACGGGGAG	60
LOC727618	F:TGCGTTTCGCTGGCATAATC	60
	R:TGTATGTCAGTTTGTATGCCACTT	59
LOC100576458	F:GCGACGACAAGCAATGTCAG	60
	R:AAACTAGCTGCCTTTGGCGA	60
LOC100577163	F:AAGGTGTGCGAGAGGAAAGG	60
	R:GTTACCCAAACCGAGGCTGA	60
CathD	F:CCATTCTGTGCTTTTGCGCT	60
	R:AAAGAGGTTCTGGCTGAGGC	60
LOC409143	F:TGTGAGAAAAGTTACAGCGGC	60
	R:CTGTCCACACGCATGACTCT	59
