# Supplementary material for: The Juvenile-Hormone-Responsive Factor AmKr-h1 Regulates Caste Differentiation in Honey Bees
Source: Biomolecules. 2023 Nov 17;13(11):1657. doi: 10.3390/biom13111657 (PMC10669509; doi:10.3390/biom13111657)
Supplement: Supplementary file 1 [file biomolecules-13-01657-s001.zip › Table S2.xlsx]

## Sheet: sheet1
Table S2 Summary of the transcriptome sequencing data.
Sample	Raw reads	Raw bases	Clean reads	Clean bases	Error rate(%)	Q20(%)	Q30(%)	GC content(%)	Total mapped	Multiple mapped	Uniquely mapped
RNAi-1	45302028	6840606228	43925842	6443253563	0.0268	97.22	92.53	40.66	41673370(94.87%)	892010(2.03%)	40781360(92.84%)
RNAi-2	47071208	7107752408	45860844	6672404521	0.0264	97.38	92.86	41.41	42156537(91.92%)	780256(1.7%)	41376281(90.22%)
RNAi-3	55438672	8371239472	54173294	7843441553	0.0267	97.29	92.62	41.3	48456003(89.45%)	911838(1.68%)	47544165(87.76%)
Con-1	45676438	6897142138	44302612	6447326801	0.0268	97.23	92.57	40.85	42210248(95.28%)	642349(1.45%)	41567899(93.83%)
Con-2	50382970	7607828470	49155680	7161565000	0.027	97.16	92.36	41.17	46432096(94.46%)	925459(1.88%)	45506637(92.58%)
Con-3	62997770	9512663270	60493146	8664060820	0.0269	97.19	92.47	40.82	57479542(95.02%)	1109453(1.83%)	56370089(93.18%)
