# Supplementary material for: The Juvenile-Hormone-Responsive Factor AmKr-h1 Regulates Caste Differentiation in Honey Bees
Source: Biomolecules. 2023 Nov 17;13(11):1657. doi: 10.3390/biom13111657 (PMC10669509; doi:10.3390/biom13111657)
Supplement: Supplementary file 1 [file biomolecules-13-01657-s001.zip › Table S3.xlsx]

## Sheet: Sheet1
Table S3 The correlation coefficients between biological replicates.
Sample	RNAi-1	RNAi-2	RNAi-3	Con-1	Con-2	Con-3
RNAi-1	1
RNAi-2	0.9735	1
RNAi-3	0.9838	0.9972	1
Con-1	0.9615	0.9478	0.9624	1
Con-2	0.9767	0.995	0.9965	0.9702	1
Con-3	0.9651	0.9857	0.9822	0.9388	0.9842	1
