# Supplementary material for: The Juvenile-Hormone-Responsive Factor AmKr-h1 Regulates Caste Differentiation in Honey Bees
Source: Biomolecules. 2023 Nov 17;13(11):1657. doi: 10.3390/biom13111657 (PMC10669509; doi:10.3390/biom13111657)
Supplement: Supplementary file 1 [file biomolecules-13-01657-s001.zip › Table S4.xlsx]

## Sheet: DEG
Table S4 DEGs between the RNAi and Con groups.
Gene_id	Gene name	Gene description	FC(RNAi/Con)	Log2FC(RNAi/Con)	Pvalue	Significant	Regulate	Con-1	Con-2	Con-3	RNAi-1	RNAi-2	RNAi-3	Con	RNAi
gene-LOC409163	LOC409163	uncharacterized LOC409163	0.252	-1.99135	3.43e-19	yes	down	23.46	16.22	13.84	3.57	3.44	4.48	17.84	3.83
gene-LOC724367	LOC724367	protein lethal(2)essential for life	10.47	3.3882	6.02e-13	yes	up	208.64	186.96	121.77	446.71	2126.54	2179.08	172.457	1584.11
gene-LOC100577848	LOC100577848	uncharacterized LOC100577848	0.038	-4.71519	2.76e-11	yes	down	1.99	0.83	1.02	0.07	0.04	0.02	1.28	0.0433333
gene-LOC100576172	LOC100576172	uncharacterized LOC100576172, transcript variant X1	0.294	-1.76776	1.12e-08	yes	down	47.28	23.45	22.95	6.03	7.27	11.64	31.2267	8.31333
gene-LOC100577537	LOC100577537	uncharacterized LOC100577537, transcript variant X2	0.145	-2.78628	1.74e-08	yes	down	23.03	5.65	17.41	1.3	2.92	1.8	15.3633	2.00667
gene-LOC100578731	LOC100578731	uncharacterized LOC100578731	3.07	1.61803	2.21e-07	yes	up	16.83	30.01	17.95	79.28	49.78	59.52	21.5967	62.86
gene-LOC100578995	LOC100578995	vanin-like protein 1	2.275	1.1857	2.36e-07	yes	up	69.23	56.74	62.13	138.72	103.24	128.17	62.7	123.377
gene-LOC724211	LOC724211	cytochrome P450 9e2	2.067	1.04787	3.89e-07	yes	up	118.26	144.15	122.51	211.52	238.49	223.6	128.307	224.537
gene-LOC410087	LOC410087	uncharacterized LOC410087	3.011	1.59008	7.91e-07	yes	up	362.84	329.17	185.35	424.82	943.16	915.56	292.453	761.18
gene-LOC412197	LOC412197	protein lethal(2)essential for life	4.179	2.06326	1.34e-06	yes	up	11.04	9.05	7.23	11.77	42.78	45.88	9.10667	33.4767
gene-CPR14	CPR14	cuticular protein 14	2.507	1.32623	3.38e-06	yes	up	58.38	77.92	56.14	157.5	150.21	110.09	64.1467	139.267
gene-LOC409646	LOC409646	cationic amino acid transporter 3, transcript variant X1	2.18	1.12465	3.43e-06	yes	up	23.19	26.12	16.84	47.01	34.24	46.32	22.05	42.5233
gene-Cat	Cat	catalase, transcript variant X1	0.402	-1.31372	3.65e-06	yes	down	715.8	306.9	491.02	157.17	178.67	179.7	504.573	171.847
gene-LOC107964857	LOC107964857	uncharacterized LOC107964857	2.651	1.40652	3.77e-06	yes	up	3.29	4.38	3.48	8.5	7.13	10.5	3.71667	8.71
gene-LOC411330	LOC411330	uncharacterized LOC411330	0.448	-1.15823	4.99e-06	yes	down	378.21	221.1	193.58	107.27	86.46	101.53	264.297	98.42
gene-LOC408453	LOC408453	cytochrome P450 9e2	2.323	1.21624	8.17e-06	yes	up	240.62	251.48	119.53	409.72	409.16	385.59	203.877	401.49
gene-LOC100577527	LOC100577527	uncharacterized LOC100577527	2.59	1.37316	9.63e-06	yes	up	741.6	686.71	455.32	1806.98	919.5	1356.38	627.877	1360.95
gene-LOC727522	LOC727522	uncharacterized LOC727522	2.53	1.33891	1.17e-05	yes	up	1070.09	1715.23	1394.36	3556.18	2653.18	3095.65	1393.23	3101.67
gene-LOC724429	LOC724429	synaptic vesicle glycoprotein 2C-like	4.742	2.24562	1.27e-05	yes	up	0.41	1.19	0.44	1.65	2.82	4.18	0.68	2.88333
gene-LOC725158	LOC725158	peptidoglycan-recognition protein 1	2.154	1.1068	1.5e-05	yes	up	12.13	9.57	6.99	18.77	14.86	18.66	9.56333	17.43
gene-LOC726463	LOC726463	inositol monophosphatase 2	3.212	1.68365	2.2e-05	yes	up	3.06	2.3	1.34	7.87	5.06	4.91	2.23333	5.94667
gene-LOC409341	LOC409341	lysosomal aspartic protease	2.271	1.18329	2.4e-05	yes	up	583	526.84	359.96	1191.07	714.5	917.66	489.933	941.077
gene-LOC725668	LOC725668	phospholipase B1, membrane-associated-like	0.298	-1.74717	2.65e-05	yes	down	4.26	1.84	2	0.29	0.9	1.03	2.7	0.74
gene-LOC724274	LOC724274	protein lethal(2)essential for life	2.846	1.50879	3.63e-05	yes	up	121.83	95.98	81.27	111	355.1	276.47	99.6933	247.523
gene-LOC411207	LOC411207	CCAAT/enhancer-binding protein	0.344	-1.53927	3.78e-05	yes	down	112.79	35.35	52.14	18.31	23.65	15.37	66.76	19.11
gene-LOC411910	LOC411910	homeobox protein 2-like	3.907	1.96623	3.88e-05	yes	up	0.17	0.34	0.3	0.69	1.18	0.99	0.27	0.953333
gene-LOC100577163	LOC100577163	insulin-like growth factor-binding protein complex acid labile subunit	4.969	2.31289	4.18e-05	yes	up	2.11	9.59	1.95	20.87	16	22.5	4.55	19.79
gene-Vg	Vg	vitellogenin	2.19	1.13093	4.5e-05	yes	up	1.67	1.34	0.75	2.16	2.15	2.66	1.25333	2.32333
gene-LOC107965199	LOC107965199	UDP-glucuronosyltransferase 1-1, transcript variant X3	0.395	-1.34086	5.23e-05	yes	down	65.25	23.21	30.38	12.48	14.16	12.11	39.6133	12.9167
gene-LOC551910	LOC551910	farnesyl pyrophosphate synthase, transcript variant X2	0.178	-2.49368	5.91e-05	yes	down	33.78	26.32	2.79	3.7	2.38	3.02	20.9633	3.03333
gene-LOC724488	LOC724488	protein lethal(2)essential for life	3.389	1.76094	6.2e-05	yes	up	215.45	371.43	455.84	514.47	1306.29	1441.94	347.573	1087.57
gene-LOC552679	LOC552679	cytochrome P450 4c3	0.286	-1.80539	7.6e-05	yes	down	9.06	2.95	10.08	1.34	2.22	2.05	7.36333	1.87
gene-LOC102654156	LOC102654156	uncharacterized LOC102654156, transcript variant X1	0.212	-2.23792	8.17e-05	yes	down	0.82	1.47	3.38	0.3	0.46	0.37	1.89	0.376667
gene-LOC726412	LOC726412	solute carrier family 22 member 8, transcript variant X1	0.411	-1.28311	0.000157589	yes	down	15.48	6.08	10.15	3.4	4.66	3.33	10.57	3.79667
gene-LOC410552	LOC410552	-	0.341	-1.55352	0.000170109	yes	down	2.13	0.97	2.03	0.57	0.51	0.43	1.71	0.503333
gene-LOC102655088	LOC102655088	uncharacterized LOC102655088, transcript variant X1	2.486	1.31393	0.000189324	yes	up	3.06	3.26	3.13	9	6.74	4.5	3.15	6.74667
gene-LOC411602	LOC411602	dynein heavy chain 6, axonemal, transcript variant X1	0.076	-3.71042	0.000191041	yes	down	0.28	3.66	4.29	0.16	0.19	0.14	2.74333	0.163333
gene-LOC408320	LOC408320	uncharacterized LOC408320	2.222	1.15184	0.000219979	yes	up	188.77	152.72	122.63	392.17	196.46	279.19	154.707	289.273
gene-LOC102654975	LOC102654975	zinc finger protein 628-like, transcript variant X2	0.135	-2.89019	0.000243276	yes	down	2.7	0.13	4.69	0.04	0.12	0.08	2.50667	0.08
gene-LOC724308	LOC724308	serine protease 53	2.177	1.12227	0.000282694	yes	up	8.98	5.01	6.51	15.82	9.89	12.21	6.83333	12.64
gene-LOC410288	LOC410288	phytanoyl-CoA dioxygenase	0.419	-1.25554	0.000356231	yes	down	127.16	45.59	77.44	34.7	25.41	27.84	83.3967	29.3167
gene-LOC100577725	LOC100577725	probable chitinase 10	4.831	2.27238	0.000476936	yes	up	1.53	1.14	1.93	8.89	5.91	4.63	1.53333	6.47667
gene-LOC726286	LOC726286	uncharacterized LOC726286	2.078	1.05508	0.000503515	yes	up	32.58	28.59	25.01	69.51	39.82	42.76	28.7267	50.6967
gene-LOC412843	LOC412843	phosphoenolpyruvate carboxykinase, transcript variant X1	0.344	-1.5405	0.00053906	yes	down	111.31	113.55	283.32	38.12	60.15	62.97	169.393	53.7467
gene-LOC100577237	LOC100577237	ankyrin repeat and ELMO domain-containing protein D, transcript variant X1	0.334	-1.58089	0.000542823	yes	down	2.49	1.22	2.23	0.36	0.67	0.58	1.98	0.536667
gene-LOC100577892	LOC100577892	-	0.337	-1.57108	0.000650779	yes	down	3.11	2.05	1.56	0.35	0.41	1.21	2.24	0.656667
gene-LOC410149	LOC410149	carboxypeptidase Q, transcript variant X2	2.285	1.19235	0.000669883	yes	up	32.82	59.78	60.79	86.25	97.83	133.83	51.13	105.97
gene-LOC107963975	LOC107963975	uncharacterized LOC107963975	0.287	-1.80203	0.000739763	yes	down	25.84	5.38	19.01	2.83	3.28	6.38	16.7433	4.16333
gene-Apd-2	Apd-2	apidermin 2	3.403	1.76694	0.000773654	yes	up	6.53	2.7	2.02	11.25	5.36	14.37	3.75	10.3267
gene-LOC725250	LOC725250	trypsin-7-like	3.063	1.61483	0.000827537	yes	up	3.8	9.56	9.14	25.79	23.56	11.96	7.5	20.4367
gene-LOC113219249	LOC113219249	uncharacterized LOC113219249	0.138	-2.85482	0.00103049	yes	down	4.94	0.55	1.27	0.21	0.1	0.31	2.25333	0.206667
gene-LOC409143	LOC409143	venom serine protease 34, transcript variant X1	2.281	1.18975	0.00107076	yes	up	1.82	3.2	1.57	4.79	4.06	4.18	2.19667	4.34333
gene-LOC725462	LOC725462	vesicular glutamate transporter 2.1, transcript variant X1	2.925	1.54848	0.00114659	yes	up	8.14	33.38	17.7	46.71	63.01	46.18	19.74	51.9667
gene-LOC724275	LOC724275	uncharacterized LOC724275, transcript variant X1	0.191	-2.38539	0.00115621	yes	down	7.33	0.64	3.48	0.77	0.56	0.5	3.81667	0.61
gene-LOC727539	LOC727539	lysocardiolipin acyltransferase 1	0.484	-1.04831	0.00116026	yes	down	4.04	2.68	2.63	1.18	1.45	1.29	3.11667	1.30667
gene-LOC406144	LOC406144	abaecin	2.004	1.00275	0.00143668	yes	up	278.4	256.57	139.34	445.33	409.15	259.38	224.77	371.287
gene-LOC725683	LOC725683	uncharacterized LOC725683, transcript variant X1	0.234	-2.09549	0.0016379	yes	down	30.04	9.58	4.14	0.92	1.04	3.7	14.5867	1.88667
gene-LOC113218901	LOC113218901	uncharacterized LOC113218901, transcript variant X1	0.16	-2.64142	0.00165922	yes	down	2.52	0.73	2.58	0.34	0.09	0.39	1.94333	0.273333
gene-LOC100577156	LOC100577156	chitinase-3-like protein 1	0.324	-1.6239	0.00166843	yes	down	5.89	7.05	11.55	3.23	1.18	3.99	8.16333	2.8
gene-LOC726737	LOC726737	venom acid phosphatase Acph-1, transcript variant X2	2.075	1.05343	0.00175372	yes	up	8.84	4.48	2.92	9.4	8.42	9.11	5.41333	8.97667
gene-LOC113219203	LOC113219203	probable cytochrome P450 6a17	0.183	-2.44834	0.00186779	yes	down	9.24	0.71	2.47	0.34	0.28	1.21	4.14	0.61
gene-LOC113218997	LOC113218997	uncharacterized LOC113218997	0.307	-1.70352	0.0019138	yes	down	1.64	1.31	3.08	0.72	1	0.77	2.01	0.83
gene-LOC113218907	LOC113218907	uncharacterized LOC113218907	2.543	1.34673	0.0019395	yes	up	1.13	1.55	1.41	1.62	2.78	5	1.36333	3.13333
gene-LOC551533	LOC551533	pyridoxine/pyridoxamine 5'-phosphate oxidase	2.119	1.08343	0.00201769	yes	up	26.18	32.3	18.79	64.27	39.52	34.41	25.7567	46.0667
gene-LOC113219089	LOC113219089	uncharacterized LOC113219089	4.232	2.08145	0.0020233	yes	up	0.18	0.09	0.02	0.32	0.3	0.4	0.0966667	0.34
gene-LOC113218743	LOC113218743	uncharacterized LOC113218743	2.826	1.49887	0.00212662	yes	up	0.34	0.24	0.22	1.04	0.39	0.44	0.266667	0.623333
gene-LOC113219044	LOC113219044	uncharacterized LOC113219044, transcript variant X1	2.219	1.14995	0.00213224	yes	up	0.85	1.11	1.03	2.39	1.84	1.6	0.996667	1.94333
gene-LOC107964233	LOC107964233	uncharacterized LOC107964233	3.497	1.80625	0.00233687	yes	up	0.32	0.25	0.17	0.84	0.71	0.66	0.246667	0.736667
gene-LOC107966102	LOC107966102	uncharacterized LOC107966102, transcript variant X3	0.439	-1.1876	0.00234525	yes	down	14.98	26.92	23.39	6.44	12.91	8.36	21.7633	9.23667
gene-LOC724780	LOC724780	G-protein coupled receptor Mth2	0.448	-1.15837	0.00246758	yes	down	3.57	2.34	4.27	0.83	1.48	1.97	3.39333	1.42667
gene-LOC551089	LOC551089	translation initiation factor IF-2	0.374	-1.41707	0.00247169	yes	down	9.03	2.23	2.81	1.56	1.2	1.48	4.69	1.41333
gene-LOC107966089	LOC107966089	uncharacterized LOC107966089, transcript variant X2	0.025	-5.32047	0.00280551	yes	down	0.1	0.09	2.63	0	0	0.07	0.94	0.0233333
gene-LOC411706	LOC411706	phospholipase B1, membrane-associated, transcript variant X1	0.304	-1.71641	0.00284001	yes	down	66.21	16.67	6.74	6.68	6.57	7.76	29.8733	7.00333
gene-Syt20	Syt20	synaptotagmin 20, transcript variant X3	0.393	-1.34557	0.0029179	yes	down	4.64	2.88	7.45	1.32	2.04	2.22	4.99	1.86
gene-ND1	ND1	NADH dehydrogenase subunit 1	2.356	1.23612	0.00319892	yes	up	13.37	7.75	8.9	30.47	11.02	17.59	10.0067	19.6933
gene-LOC725840	LOC725840	lachesin-like, transcript variant X1	4.619	2.2077	0.00355962	yes	up	0.54	0.23	1.41	5.81	1.76	2.26	0.726667	3.27667
gene-LOC724312	LOC724312	vanin-like protein 1	2.074	1.05215	0.00364664	yes	up	82.74	40.06	29.35	103.04	73.92	71.76	50.7167	82.9067
gene-LOC725966	LOC725966	fork head domain-containing protein crocodile	0.147	-2.76697	0.00379351	yes	down	0.34	0.39	2.6	0.02	0.15	0.32	1.11	0.163333
gene-LOC410489	LOC410489	myosin-IIIb, transcript variant X1	0.483	-1.0513	0.00417385	yes	down	5.01	2.65	2.36	0.7	1.47	1.96	3.34	1.37667
gene-LOC102653974	LOC102653974	uncharacterized LOC102653974	0.397	-1.3319	0.00436436	yes	down	1.14	0.8	2	0.42	0.37	0.59	1.31333	0.46
gene-LOC102654968	LOC102654968	uncharacterized LOC102654968, transcript variant X1	0.32	-1.64568	0.00491312	yes	down	0.7	1.8	2.58	0.43	0.61	0.46	1.69333	0.5
gene-LOC100577336	LOC100577336	uncharacterized LOC100577336, transcript variant X1	2.199	1.13665	0.00492039	yes	up	5.81	6.67	8.69	21.06	13.38	10.03	7.05667	14.8233
gene-LOC100576458	LOC100576458	urea transporter 2	0.14	-2.83665	0.00516089	yes	down	35.89	65.65	320.39	18.48	14.15	24.42	140.643	19.0167
gene-LOC551863	LOC551863	putative inorganic phosphate cotransporter	0.412	-1.28091	0.00536835	yes	down	37.58	10.62	10.35	3.93	6.69	9.35	19.5167	6.65667
gene-LOC107965211	LOC107965211	uncharacterized LOC107965211	0.156	-2.67843	0.00542099	yes	down	0.16	0.16	0.05	0.01	0.03	0.01	0.123333	0.0166667
gene-LOC100576121	LOC100576121	protein NDNF, transcript variant X1	0.381	-1.39117	0.00578065	yes	down	0.99	0.65	0.67	0.32	0.2	0.24	0.77	0.253333
gene-LOC727243	LOC727243	uncharacterized LOC727243	2.527	1.33746	0.00670055	yes	up	2.36	5.34	6.79	11.08	7.21	15.27	4.83	11.1867
gene-LOC552286	LOC552286	acetyl-CoA carboxylase, transcript variant X1	0.471	-1.08485	0.00681879	yes	down	99.19	56.59	50.12	10.95	37.01	36.12	68.6333	28.0267
gene-LOC551736	LOC551736	nephrin, transcript variant X1	0.433	-1.20889	0.00738048	yes	down	2.06	1.16	0.55	0.13	0.65	0.4	1.25667	0.393333
gene-LOC726474	LOC726474	snRNA-activating protein complex subunit 1, transcript variant X2	0.102	-3.292	0.00786372	yes	down	0.26	1.06	0.52	0.16	0	0	0.613333	0.0533333
gene-LOC107964724	LOC107964724	uncharacterized LOC107964724	0.338	-1.56508	0.00815967	yes	down	0.87	0.3	0.62	0.09	0.18	0.25	0.596667	0.173333
gene-LOC113218926	LOC113218926	uncharacterized LOC113218926	0.145	-2.78487	0.00866139	yes	down	0.44	0.27	3.2	0.11	0.16	0.11	1.30333	0.126667
gene-LOC551869	LOC551869	vitamin K-dependent gamma-carboxylase	0.275	-1.85991	0.00949269	yes	down	2.33	1.04	11.22	0.82	1.35	1.6	4.86333	1.25667
gene-Or50	Or50	odorant receptor 50, transcript variant X1	0.111	-3.17622	0.00998619	yes	down	0.24	0.09	2.46	0.05	0.1	0.21	0.93	0.12
gene-LOC102653613	LOC102653613	uncharacterized LOC102653613, transcript variant X7	0.169	-2.56368	0.0103578	yes	down	0.03	0.6	0.53	0.08	0.03	0.09	0.386667	0.0666667
gene-LOC724379	LOC724379	tubulin polyglutamylase TTLL4	2.243	1.16533	0.0104221	yes	up	0.38	0.6	0.48	0.64	1.34	0.91	0.486667	0.963333
gene-CPR3	CPR3	cuticular protein 3	0.309	-1.69416	0.0106791	yes	down	59.09	12.61	4.49	8.36	4.33	5.38	25.3967	6.02333
gene-LOC100576783	LOC100576783	odorant receptor 22c-like	0.083	-3.58496	0.0110909	yes	down	0.08	0.15	1.95	0	0.04	0.14	0.726667	0.06
gene-LOC724735	LOC724735	endocuticle structural glycoprotein SgAbd-8-like, transcript variant X4	0.328	-1.61017	0.0112438	yes	down	2.9	1.94	8.35	1.32	1.29	1.39	4.39667	1.33333
gene-LOC725258	LOC725258	very-long-chain 3-oxoacyl-CoA reductase, transcript variant X2	0.488	-1.03642	0.0113392	yes	down	267.94	67.65	95.52	51.76	54.79	68.03	143.703	58.1933
gene-LOC100577974	LOC100577974	uncharacterized LOC100577974, transcript variant X1	2.162	1.11268	0.0113508	yes	up	1.97	2.82	0.86	4.51	3.4	2.42	1.88333	3.44333
gene-SIFR	SIFR	SIFamide receptor	0.494	-1.01842	0.0114232	yes	down	38.79	16.15	14.86	12.79	4.08	12.22	23.2667	9.69667
gene-LOC102654621	LOC102654621	sarcoplasmic reticulum histidine-rich calcium-binding protein	0.087	-3.51835	0.0116062	yes	down	0.49	0.54	0.02	0.03	0	0.05	0.35	0.0266667
gene-CPF1	CPF1	cuticular protein CPF1	0.474	-1.07802	0.0121483	yes	down	602.49	244.48	161.45	173.38	86.4	123.32	336.14	127.7
gene-CPR6	CPR6	cuticular protein 6	0.356	-1.49106	0.0129389	yes	down	19.29	4.24	2.18	1.82	2.74	2.71	8.57	2.42333
gene-LOC724158	LOC724158	mitotic spindle assembly checkpoint protein MAD2B	2.845	1.50831	0.0130153	yes	up	0.77	0.88	1.11	3.48	1.9	1.49	0.92	2.29
gene-LOC725309	LOC725309	keratin-associated protein 19-2	2.488	1.31484	0.0131376	yes	up	1.43	1.04	1.78	4.3	2.81	2.12	1.41667	3.07667
gene-LOC107965228	LOC107965228	uncharacterized LOC107965228	4.549	2.1856	0.0133242	yes	up	0.21	0.38	0.15	0.73	0.82	1.34	0.246667	0.963333
gene-LOC725946	LOC725946	integrin alpha-8	0.444	-1.17226	0.0143151	yes	down	0.98	1.9	2.93	0.41	0.86	0.96	1.93667	0.743333
gene-LOC100576746	LOC100576746	uncharacterized LOC100576746, transcript variant X2	0.438	-1.18962	0.014564	yes	down	0.65	0.57	0.43	0.16	0.26	0.21	0.55	0.21
gene-LOC102653963	LOC102653963	uncharacterized LOC102653963	7.504	2.90772	0.0154267	yes	up	0	0.08	0.12	1.13	0.05	0.28	0.0666667	0.486667
gene-Mrjp2	Mrjp2	major royal jelly protein 2	2.935	1.55314	0.0154749	yes	up	1.18	1.26	0.95	1.4	1.31	10.65	1.13	4.45333
gene-LOC102656011	LOC102656011	uncharacterized LOC102656011, transcript variant X3	0.452	-1.1449	0.0160107	yes	down	1.25	0.73	0.99	0.4	0.3	0.51	0.99	0.403333
gene-LOC102653825	LOC102653825	uncharacterized LOC102653825	0.046	-4.4553	0.0161837	yes	down	0.45	1.68	0.8	0	0	0	0.976667	0
gene-LOC100578967	LOC100578967	uncharacterized LOC100578967	11.057	3.46688	0.0164189	yes	up	0.44	0	0	0.22	0.54	3	0.146667	1.25333
gene-LOC102655506	LOC102655506	uncharacterized LOC102655506, transcript variant X2	0.462	-1.11473	0.0165688	yes	down	0.67	1.05	1.16	0.31	0.32	0.43	0.96	0.353333
gene-LOC113218857	LOC113218857	uncharacterized LOC113218857	0.049	-4.34125	0.0173846	yes	down	0.3	0.23	0.11	0	0	0	0.213333	0
gene-LOC727618	LOC727618	farnesyl pyrophosphate synthase	0.385	-1.37811	0.0177035	yes	down	2.17	1.88	4.91	1.48	0.58	1.07	2.98667	1.04333
gene-LOC113219352	LOC113219352	uncharacterized LOC113219352	6.079	2.60392	0.0179552	yes	up	0.14	0.15	0.09	0.28	0.04	1.83	0.126667	0.716667
gene-LOC102654211	LOC102654211	acyl-CoA Delta(11) desaturase, transcript variant X1	0.199	-2.3264	0.0179999	yes	down	0.52	0.32	0.75	0.13	0	0.15	0.53	0.0933333
gene-LOC413705	LOC413705	acidic mammalian chitinase, transcript variant X1	0.418	-1.25942	0.019175	yes	down	7.75	6.2	21.93	5.32	4.51	4.41	11.96	4.74667
gene-LOC102655555	LOC102655555	uncharacterized LOC102655555	0.092	-3.44775	0.0196326	yes	down	0.09	0.03	0.02	0	0	0.01	0.0466667	0.00333333
gene-LOC406147	LOC406147	short-chain dehydrogenase/reductase, transcript variant X1	2.077	1.05478	0.0199545	yes	up	4303.41	11440.5	13172	20416.1	18596.7	15381.9	9638.63	18131.6
gene-LOC410452	LOC410452	carboxypeptidase B	2.012	1.00848	0.0199653	yes	up	1.59	3.47	3.12	4.43	6.58	3.74	2.72667	4.91667
gene-LOC409712	LOC409712	short/branched chain specific acyl-CoA dehydrogenase, mitochondrial	0.454	-1.14019	0.0212991	yes	down	26.74	32.72	84.42	23.86	15.91	20.13	47.96	19.9667
gene-LOC724239	LOC724239	kynurenine/alpha-aminoadipate aminotransferase, mitochondrial	0.242	-2.04553	0.0216656	yes	down	415.87	38.77	94.1	23.81	52.54	30.25	182.913	35.5333
gene-LOC409633	LOC409633	ras-related and estrogen-regulated growth inhibitor	0.141	-2.82404	0.0216955	yes	down	0.19	0.13	1.66	0.14	0.05	0.08	0.66	0.09
gene-Mrjp7	Mrjp7	major royal jelly protein 7	4.59	2.19841	0.02173	yes	up	0.07	2.59	5.4	1.99	2.21	13.42	2.68667	5.87333
gene-LOC102656252	LOC102656252	uncharacterized LOC102656252, transcript variant X2	0.459	-1.12333	0.021868	yes	down	0.64	0.49	0.38	0.17	0.17	0.27	0.503333	0.203333
gene-LOC100577712	LOC100577712	uncharacterized LOC100577712, transcript variant X1	0.473	-1.07919	0.0221273	yes	down	9.07	4.72	12.95	1.9	5.27	4.22	8.91333	3.79667
gene-Kr-h1	Kr-h1	kruppel homolog 1	0.473	-1.08126	0.0224276	yes	down	23.99	11.05	14.29	1.55	17.94	7.39	16.4433	8.96
gene-LOC107964868	LOC107964868	uncharacterized LOC107964868	0.294	-1.76597	0.0238013	yes	down	2.36	0.37	0.38	0.3	0.1	0.21	1.03667	0.203333
gene-LOC100576914	LOC100576914	odorant receptor 82a-like	0.497	-1.00906	0.0242144	yes	down	2.01	1.67	1.94	0.6	1.05	0.83	1.87333	0.826667
gene-LOC102653897	LOC102653897	uncharacterized LOC102653897	2.227	1.15492	0.0243342	yes	up	1.23	0.41	0.43	1.41	1.55	0.95	0.69	1.30333
gene-LOC113218842	LOC113218842	uncharacterized LOC113218842	2.122	1.0856	0.024588	yes	up	0.91	0.59	0.45	1.73	0.81	0.88	0.65	1.14
gene-CPR2	CPR2	cuticular protein 2	0.49	-1.02796	0.0247595	yes	down	732.66	391.82	178.39	250.52	104.85	156.98	434.29	170.783
gene-LOC413380	LOC413380	yellow-g2, transcript variant X1	3.277	1.71242	0.0254763	yes	up	1.32	0.79	0.44	0.4	0.61	5.5	0.85	2.17
gene-LOC410521	LOC410521	carotenoid isomerooxygenase, transcript variant X1	2.215	1.14709	0.0255232	yes	up	0.74	0.42	0.34	1.53	0.62	0.59	0.5	0.913333
gene-LOC100576944	LOC100576944	odorant receptor 82a-like	0.347	-1.52837	0.0258646	yes	down	1.01	1.04	1.15	0.17	0.7	0.12	1.06667	0.33
gene-Mir278	Mir278	microRNA 278	2.099	1.06994	0.0258997	yes	up	1.55	2.04	2.16	4.84	3.03	2.81	1.91667	3.56
gene-LOC409962	LOC409962	loricrin	0.433	-1.20919	0.0261794	yes	down	36.41	12.48	4.76	6.88	4.02	7.58	17.8833	6.16
gene-LOC724507	LOC724507	RIB43A-like with coiled-coils protein 1	0.286	-1.80512	0.0262396	yes	down	3.96	0.54	1.4	0.87	0.33	0.18	1.96667	0.46
gene-Mrjp6	Mrjp6	major royal jelly protein 6	10.903	3.44666	0.0268243	yes	up	0.04	0.04	0.11	0	0.04	1.97	0.0633333	0.67
gene-LOC727444	LOC727444	uncharacterized LOC727444	0.43	-1.21803	0.0270369	yes	down	1.36	0.85	0.99	0.3	0.2	0.69	1.06667	0.396667
gene-LOC413908	LOC413908	cytochrome P450 6A1, transcript variant X2	6.863	2.77891	0.0280005	yes	up	5.05	0.6	1.93	1.07	10.59	33.18	2.52667	14.9467
gene-LOC411223	LOC411223	esterase FE4, transcript variant X2	0.482	-1.05421	0.0281048	yes	down	4.01	2.36	8	1.72	1.89	2.43	4.79	2.01333
gene-LOC102655560	LOC102655560	uncharacterized LOC102655560	0.463	-1.11143	0.0300797	yes	down	0.27	0.13	0.16	0.04	0.11	0.08	0.186667	0.0766667
gene-LOC410802	LOC410802	microphthalmia-associated transcription factor, transcript variant X1	0.329	-1.60301	0.0301712	yes	down	8.08	1.37	0.59	0.29	0.73	1.42	3.34667	0.813333
gene-LOC409176	LOC409176	pro-resilin	0.141	-2.82619	0.0302566	yes	down	1.08	0.31	0.04	0.12	0.03	0	0.476667	0.05
gene-LOC100576552	LOC100576552	uncharacterized LOC100576552, transcript variant X2	0.372	-1.42703	0.0303874	yes	down	0.52	0.34	0.44	0.2	0.04	0.19	0.433333	0.143333
gene-LOC100577362	LOC100577362	uncharacterized LOC100577362	0.426	-1.23116	0.0306712	yes	down	91.32	21.22	11.01	14.89	10.56	16.03	41.1833	13.8267
gene-LOC107964013	LOC107964013	uncharacterized LOC107964013	2.051	1.03624	0.0310214	yes	up	1.29	1.61	1.59	2.72	1.93	3.29	1.49667	2.64667
gene-LOC726950	LOC726950	pupal cuticle protein 20, transcript variant X1	0.27	-1.8909	0.0313227	yes	down	2.37	0.32	5.64	0.48	0.41	1.22	2.77667	0.703333
gene-CPR19	CPR19	cuticular protein 19	0.359	-1.47863	0.0314472	yes	down	1.24	0.66	0.73	0.23	0.39	0.19	0.876667	0.27
gene-LOC113218744	LOC113218744	uncharacterized LOC113218744	2.187	1.12914	0.0329976	yes	up	4.76	3.09	2.68	12.02	2.96	3.87	3.51	6.28333
gene-LOC102656010	LOC102656010	uncharacterized LOC102656010	0.162	-2.62799	0.0336623	yes	down	0.26	0.2	0.19	0	0.06	0.03	0.216667	0.03
gene-LOC100577381	LOC100577381	uncharacterized LOC100577381	2.408	1.26755	0.0342971	yes	up	1.78	1.94	0.58	2.92	2.85	2.76	1.43333	2.84333
gene-LOC726990	LOC726990	uncharacterized LOC726990, transcript variant X3	0.442	-1.17735	0.0346162	yes	down	1.71	1.31	0.69	0.4	0.43	0.47	1.23667	0.433333
gene-LOC113218823	LOC113218823	uncharacterized LOC113218823	2.645	1.40353	0.0348181	yes	up	0.6	0.6	0.66	2.92	0.55	0.68	0.62	1.38333
gene-LOC100578133	LOC100578133	uncharacterized LOC100578133, transcript variant X1	3.326	1.73394	0.0348605	yes	up	0.21	0.15	0.05	0.52	0.32	0.36	0.136667	0.4
gene-LOC107964173	LOC107964173	uncharacterized LOC107964173	0.037	-4.74043	0.0351512	yes	down	0	0.43	1.77	0	0	0	0.733333	0
gene-LOC409179	LOC409179	4-hydroxybutyrate coenzyme A transferase	300.476	8.23111	0.0352225	yes	up	0	0	0	2.94	0	0.41	0	1.11667
gene-LOC726162	LOC726162	homeobox protein goosecoid	2.698	1.43214	0.0358246	yes	up	0.17	0.34	0.06	0.55	0.43	0.32	0.19	0.433333
gene-LOC102656453	LOC102656453	uncharacterized LOC102656453	0.127	-2.97305	0.0359364	yes	down	0.09	0.12	0.05	0.01	0.01	0	0.0866667	0.00666667
gene-LOC107965400	LOC107965400	probable cytochrome P450 6a14	5.678	2.50549	0.0360707	yes	up	0.07	0.07	0	0.22	0.25	0.16	0.0466667	0.21
gene-LOC726915	LOC726915	leucine-rich repeat and death domain-containing protein 1	2.019	1.01334	0.0362315	yes	up	0.51	0.34	0.46	1.04	0.72	0.52	0.436667	0.76
gene-Nrx-1	Nrx-1	neurexin 1	0.494	-1.01633	0.0363314	yes	down	1.63	1.07	0.85	0.21	0.41	0.9	1.18333	0.506667
gene-LOC100578352	LOC100578352	ionotropic receptor 75a-like	0.239	-2.06504	0.0383269	yes	down	0.47	0.14	0.7	0.19	0.06	0.03	0.436667	0.0933333
gene-LOC102656302	LOC102656302	uncharacterized LOC102656302, transcript variant X1	3.724	1.89684	0.0387909	yes	up	0.25	0.09	0.11	0.15	0.55	0.73	0.15	0.476667
gene-LOC410621	LOC410621	multiple epidermal growth factor-like domains protein 10, transcript variant X1	3.595	1.84587	0.0390232	yes	up	0.07	0.02	0.1	0.18	0.26	0.16	0.0633333	0.2
gene-LOC100576428	LOC100576428	lateral signaling target protein 2 homolog	0.283	-1.82333	0.0395401	yes	down	0.4	0.18	0.17	0.17	0.05	0.18	0.25	0.133333
gene-LOC100576122	LOC100576122	uncharacterized LOC100576122	5.137	2.36085	0.0396022	yes	up	0	0.04	0.05	0.13	0.09	0.21	0.03	0.143333
gene-LOC100576888	LOC100576888	-	0.461	-1.11709	0.0401954	yes	down	3.32	3.05	3.55	0.44	1.29	2.35	3.30667	1.36
gene-LOC552711	LOC552711	anoctamin-4, transcript variant X2	2.775	1.47257	0.0408152	yes	up	0.22	0.07	0.07	0.46	0.16	0.17	0.12	0.263333
gene-LOC113219135	LOC113219135	uncharacterized LOC113219135	0.163	-2.61928	0.0412248	yes	down	0.6	0.08	0.14	0	0.08	0.02	0.273333	0.0333333
gene-LOC113218728	LOC113218728	uncharacterized LOC113218728, transcript variant X3	4.437	2.14968	0.0422476	yes	up	0.25	0.11	0.22	0.87	0.26	0.68	0.193333	0.603333
gene-LOC551908	LOC551908	cilia- and flagella-associated protein 47, transcript variant X1	2.077	1.05483	0.0436015	yes	up	42.78	30.94	8.12	70.32	23.32	46.4	27.28	46.68
gene-LOC107965598	LOC107965598	uncharacterized LOC107965598	0.166	-2.58828	0.0441785	yes	down	9.46	3.61	5	0	0.9	1.56	6.02333	0.82
gene-LOC102656852	LOC102656852	uncharacterized LOC102656852, transcript variant X3	0.46	-1.11963	0.0451858	yes	down	0.54	1.25	2.06	0.32	0.48	0.48	1.28333	0.426667
gene-LOC410365	LOC410365	laccase 2	2.518	1.33246	0.0452148	yes	up	0.22	0.04	0.05	0.14	0.25	0.25	0.103333	0.213333
gene-LOC410537	LOC410537	protein lozenge	0.409	-1.28818	0.045972	yes	down	3.43	0.63	0.47	0.49	0.32	0.66	1.51	0.49
gene-LOC409277	LOC409277	acidic phospholipase A2 PA4, transcript variant X1	0.434	-1.20527	0.0460678	yes	down	27.75	8.05	3.65	1.89	4.33	7.24	13.15	4.48667
gene-LOC113218523	LOC113218523	uncharacterized LOC113218523	0.38	-1.39733	0.0465445	yes	down	0.3	0.19	0.15	0.01	0.13	0.08	0.213333	0.0733333
gene-LOC102655790	LOC102655790	uncharacterized LOC102655790	2.072	1.05082	0.046638	yes	up	0.92	0.73	0.36	1.85	0.66	0.95	0.67	1.15333
gene-LOC107964008	LOC107964008	uncharacterized LOC107964008	0.464	-1.10715	0.0484083	yes	down	3.39	2.56	3.34	1.83	0.68	0.86	3.09667	1.12333
gene-LOC102655938	LOC102655938	uncharacterized LOC102655938	18.178	4.18415	0.0487927	yes	up	0	0	0	0.07	0.36	0.12	0	0.183333
gene-Cac	Cac	cacophony, transcript variant X2	0.397	-1.3336	0.0488247	yes	down	3.54	0.68	0.25	0.36	0.47	0.56	1.49	0.463333
gene-LOC413833	LOC413833	cytochrome P450 4C1	2.486	1.31372	0.0489999	yes	up	0.12	0.79	0.41	1.19	1.05	0.7	0.44	0.98
gene-LOC102653649	LOC102653649	uncharacterized LOC102653649	2.257	1.17464	0.0492273	yes	up	0.44	0.5	0.32	0.66	1.03	0.76	0.42	0.816667
gene-LOC725288	LOC725288	armadillo repeat-containing protein 3	2.486	1.31405	0.0496607	yes	up	0.22	0.19	0.06	0.37	0.37	0.24	0.156667	0.326667
gene-LOC102654486	LOC102654486	uncharacterized LOC102654486	2.938	1.55498	0.049889	yes	up	0.12	0.33	0.09	0.48	0.32	0.55	0.18	0.45
