# Supplementary material for: The Juvenile-Hormone-Responsive Factor AmKr-h1 Regulates Caste Differentiation in Honey Bees
Source: Biomolecules. 2023 Nov 17;13(11):1657. doi: 10.3390/biom13111657 (PMC10669509; doi:10.3390/biom13111657)
Supplement: Supplementary file 1 [file biomolecules-13-01657-s001.zip › Table S5.xlsx]

## Sheet: Sheet1
Table S5 The significantly enriched KEGG pathways of the DEGs.
Pathway id	Description	Database	Ratio_in_study	Ratio_in_pop	Pvalue	First Category	Second Category	Gene_ids	Gene_names
map04213	Longevity regulating pathway - multiple species	KEGG PATHWAY	6/68	47/6335	9.28973e-06	Organismal Systems	Aging	gene-LOC410087|gene-LOC724488|gene-Cat|gene-LOC724367|gene-LOC412197|gene-LOC724274	LOC410087;LOC724488;Cat;LOC724367;LOC412197;LOC724274
map00780	Biotin metabolism	KEGG PATHWAY	2/68	5/6335	0.00111194	Metabolism	Metabolism of cofactors and vitamins	gene-LOC100578995|gene-LOC724312	LOC100578995;LOC724312
map04977	Vitamin digestion and absorption	KEGG PATHWAY	3/68	18/6335	0.000860152	Organismal Systems	Digestive system	gene-LOC725668|gene-LOC724312|gene-LOC100578995	LOC725668;LOC724312;LOC100578995
map00591	Linoleic acid metabolism	KEGG PATHWAY	2/68	10/6335	0.00483296	Metabolism	Lipid metabolism	gene-LOC725668|gene-LOC409277	LOC725668;LOC409277
map00900	Terpenoid backbone biosynthesis	KEGG PATHWAY	3/68	30/6335	0.00390361	Metabolism	Metabolism of terpenoids and polyketides	gene-LOC406147|gene-LOC727618|gene-LOC551910	LOC406147;LOC727618;LOC551910
map00592	alpha-Linolenic acid metabolism	KEGG PATHWAY	2/68	11/6335	0.00586616	Metabolism	Lipid metabolism	gene-LOC725668|gene-LOC409277	LOC725668;LOC409277
map04141	Protein processing in endoplasmic reticulum	KEGG PATHWAY	5/68	118/6335	0.00843851	Genetic Information Processing	Folding, sorting and degradation	gene-LOC412197|gene-LOC724274|gene-LOC724367|gene-LOC410087|gene-LOC724488	LOC412197;LOC724274;LOC724367;LOC410087;LOC724488
map00140	Steroid hormone biosynthesis	KEGG PATHWAY	2/68	15/6335	0.0108935	Metabolism	Lipid metabolism	gene-LOC725258|gene-LOC107965199	LOC725258;LOC107965199
map00590	Arachidonic acid metabolism	KEGG PATHWAY	2/68	19/6335	0.0172583	Metabolism	Lipid metabolism	gene-LOC725668|gene-LOC409277	LOC725668;LOC409277
map00565	Ether lipid metabolism	KEGG PATHWAY	2/68	19/6335	0.0172583	Metabolism	Lipid metabolism	gene-LOC725668|gene-LOC409277	LOC725668;LOC409277
map00300	Lysine biosynthesis	KEGG PATHWAY	1/68	2/6335	0.0213545	Metabolism	Amino acid metabolism	gene-LOC724239	LOC724239
map05164	Influenza A	KEGG PATHWAY	3/68	62/6335	0.028521	Human Diseases	Infectious disease: viral	gene-LOC725250|gene-LOC727618|gene-LOC551910	LOC725250;LOC727618;LOC551910
map00564	Glycerophospholipid metabolism	KEGG PATHWAY	3/68	61/6335	0.0273463	Metabolism	Lipid metabolism	gene-LOC725668|gene-LOC409277|gene-LOC727539	LOC725668;LOC409277;LOC727539
map04152	AMPK signaling pathway	KEGG PATHWAY	3/68	65/6335	0.0322043	Environmental Information Processing	Signal transduction	gene-LOC552286|gene-LOC102654211|gene-LOC412843	LOC552286;LOC102654211;LOC412843
map00380	Tryptophan metabolism	KEGG PATHWAY	2/68	24/6335	0.0269149	Metabolism	Amino acid metabolism	gene-Cat|gene-LOC724239	Cat;LOC724239
map01040	Biosynthesis of unsaturated fatty acids	KEGG PATHWAY	2/68	29/6335	0.0382608	Metabolism	Lipid metabolism	gene-LOC725258|gene-LOC102654211	LOC725258;LOC102654211
