# Supplementary material for: The Juvenile-Hormone-Responsive Factor AmKr-h1 Regulates Caste Differentiation in Honey Bees
Source: Biomolecules. 2023 Nov 17;13(11):1657. doi: 10.3390/biom13111657 (PMC10669509; doi:10.3390/biom13111657)
Supplement: Supplementary file 1 [file biomolecules-13-01657-s001.zip › Table S6.xlsx]

## Sheet: SE
AS ID	Gene ID	Gene name	Gene description	Novel AS	Chr	Strand	Diff significant	IncLevelDiff(RNAi/Con,ΔPSI)	P Value JunctionCountOnly	FDR JunctionCountOnly	InclusionTranscripts	SkippingTranscripts	ExonStart(0base)	ExonEnd	UpstreamES	UpstreamEE	DownstreamES	DownstreamEE	IJC RNAi	SJC RNAi	IJC Con	SJC Con	IncFormLen	SkipFormLen	IncLevel1(PSI 1)	IncLevel2(PSI 2)	Average IncLevel1(average PSI 1)	Average IncLevel2(average PSI 2)	Increase Inclusion RNAi(ΔPSI＞0)	Increase Exclusion RNAi(ΔPSI＜0)	Increase Inclusion Con(ΔPSI＜0)	Increase Exclusion Con(ΔPSI＞0)
SE_5154	gene-LOC100576288	LOC100576288	uncharacterized LOC100576288, transcript variant X1	no	NC_037638.1	-	yes	-0.393	7.94309e-06	0.00108374	rna-XR_001706159.2	-	9235840	9235894	9233712	9233975	9235969	9236828	2,3,4	0,2,7	1,2,3	0,0,0	202	149	1.0,0.525,0.297	1.0,1.0,1.0	0.607333	1	no	yes	yes	no
SE_1314	gene-LOC413702	LOC413702	hormone-sensitive lipase, transcript variant X1	yes	NC_037647.1	-	yes	0.133	1.00126e-05	0.00131151	rna-XM_397143.7,rna-XM_006562895.3,rna-XM_016914431.2	-	5694184	5694467	5693855	5694078	5694609	5694800	57,94,109	0,0,0	53,81,131	13,3,0	298	149	1.0,1.0,1.0	0.671,0.931,1.0	1	0.867333	yes	no	no	yes
SE_6832	gene-LOC725122	LOC725122	uncharacterized LOC725122, transcript variant X1	no	NC_037640.1	+	yes	0.153	0.000378778	0.0158708	MSTRG.2750.1	rna-XM_001121007.5	10164202	10164744	10160095	10160930	10164902	10165044	125444263	15,55,54	132249152	57,53,47	298	149	0.806,0.801,0.709	0.537,0.701,0.618	0.772	0.618667	yes	no	no	yes
SE_8838	gene-LOC408434	LOC408434	EGF domain-specific O-linked N-acetylglucosamine transferase, transcript variant X1	yes	NC_037650.1	-	yes	0.094	0.000240946	0.0116844	MSTRG.9489.2	-	6860732	6861298	6860279	6860486	6861376	6861668	16,61,77	0,0,0	70,61,73	0,12,0	298	149	1.0,1.0,1.0	1.0,0.718,1.0	1	0.906	yes	no	no	yes
SE_496	gene-LOC551020	LOC551020	probable protein phosphatase 2C T23F11.1, transcript variant X1	no	NC_037643.1	-	yes	-0.167	0.000612315	0.0217442	rna-XM_026441138.1	-	7093988	7094047	7093440	7093643	7094156	7094555	0,0,3	5,13,15	0,6,8	4,10,12	207	149	0.0,0.0,0.126	0.0,0.302,0.324	0.042	0.208667	no	yes	yes	no
SE_498	gene-LOC410936	LOC410936	cytochrome b5 reductase 4, transcript variant X1	yes	NC_037640.1	-	yes	0.209	0.000711698	0.0242758	MSTRG.2618.2	-	7755907	7756036	7753999	7754170	7758818	7759143	9,26,21	0,0,0	18,10,13	2,1,3	277	149	1.0,1.0,1.0	0.829,0.843,0.7	1	0.790667	yes	no	no	yes
SE_3796	gene-LOC408915	LOC408915	protein couch potato, transcript variant X1	no	NC_037644.1	-	yes	-0.223	0.000115173	0.00689	rna-XM_026441619.1	rna-XM_392443.7,rna-XM_026441618.1,rna-XM_026441620.1,rna-XM_006568290.3,rna-XM_006568287.3,rna-XM_016913010.2,rna-XM_016913011.2	12561526	12561704	12538653	12553911	12569746	12569955	0,0,2	6,15,12	3,5,2	11,6,2	298	149	0.0,0.0,0.077	0.12,0.294,0.333	0.0256667	0.249	no	yes	yes	no
SE_3254	gene-LOC551215	LOC551215	uncharacterized LOC551215, transcript variant X1	yes	NC_037640.1	-	yes	-0.443	1.16408e-06	0.000323322	MSTRG.2671.1	-	8344151	8344277	8340594	8340636	8344881	8344999	6,5,5	2,3,2	3,2,4	0,0,0	274	149	0.62,0.475,0.576	1.0,1.0,1.0	0.557	1	no	yes	yes	no
SE_3255	gene-LOC551215	LOC551215	uncharacterized LOC551215, transcript variant X1	yes	NC_037640.1	-	yes	0.327	0.00111103	0.0323613	MSTRG.2671.1	-	8344151	8344277	8342187	8342313	8344881	8344999	6,3,5	2,0,0	3,3,9	0,7,6	274	149	0.62,1.0,1.0	1.0,0.189,0.449	0.873333	0.546	yes	no	no	yes
SE_5098	gene-LOC413766	LOC413766	protein suppressor of hairy wing, transcript variant X1	no	NC_037642.1	+	yes	-0.389	0.00184223	0.0468175	-	-	9389245	9389308	9388822	9388898	9389389	9389446	0,2,0	1,0,2	2,4,4	7,0,0	211	149	0.0,1.0,0.0	0.168,1.0,1.0	0.333333	0.722667	no	yes	yes	no
SE_6036	gene-LOC100577697	LOC100577697	uncharacterized LOC100577697, transcript variant X1	yes	NC_037653.1	-	yes	-0.134	0.00172272	0.0444817	rna-XM_016916948.2	-	4543829	4544702	4542220	4542392	4593649	4596359	4,19,15	0,5,1	31,27,33	1,0,0	298	149	1.0,0.655,0.882	0.939,1.0,1.0	0.845667	0.979667	no	yes	yes	no
SE_7914	gene-LOC551845	LOC551845	potassium voltage-gated channel protein Shaw, transcript variant X1	no	NC_037650.1	+	yes	0.042	0.000229704	0.0113437	rna-XM_624230.6	rna-XM_006565012.3	10569276	10569564	10565514	10565919	10579798	10580008	377272305	2,1,4	252232265	4,13,5	298	149	0.99,0.993,0.974	0.969,0.899,0.964	0.985667	0.944	yes	no	no	yes
SE_3863	gene-LOC552805	LOC552805	protein shifted, transcript variant X1	no	NC_037642.1	-	yes	0.099	0.00155527	0.0418736	rna-XM_625180.4	rna-XM_006567813.2	9906610	9906754	9905604	9905757	9906860	9907103	75,83,116	6,0,4	88135171	1,23,25	292	149	0.864,1.0,0.937	0.978,0.75,0.777	0.933667	0.835	yes	no	no	yes
SE_6812	gene-LOC409646	LOC409646	cationic amino acid transporter 3, transcript variant X1	yes	NC_037638.1	-	yes	-0.037	0.00171377	0.0444817	rna-XM_016914659.2,rna-XM_006570014.3	-	11857863	11858133	11857498	11857627	11865408	11865607	153185305	0,6,8	115141136	0,0,0	298	149	1.0,0.939,0.95	1.0,1.0,1.0	0.963	1	no	yes	yes	no
SE_2013	gene-LOC411154	LOC411154	eukaryotic translation initiation factor 4 gamma 2, transcript variant X2	no	NC_037643.1	+	yes	0.173	0.00125328	0.0357023	MSTRG.4870.5	-	12963854	12963904	12962528	12963014	12963965	12964077	3,49,25	7,35,47	19,14,20	72,93,44	198	149	0.244,0.513,0.286	0.166,0.102,0.255	0.347667	0.174333	yes	no	no	yes
SE_3276	gene-LOC727173	LOC727173	pancreatic triacylglycerol lipase, transcript variant X1	no	NC_037646.1	+	yes	0.072	0.000293494	0.0135863	MSTRG.6584.1	-	253796	253861	253497	253644	254249	254475	15,33,30	90,98,110	18,21,22	151169172	213	149	0.104,0.191,0.16	0.077,0.08,0.082	0.151667	0.0796667	yes	no	no	yes
SE_3277	gene-LOC727173	LOC727173	pancreatic triacylglycerol lipase, transcript variant X1	yes	NC_037646.1	+	yes	-0.4	0.000475421	0.0182136	rna-XM_026442685.1,rna-XM_026442684.1,MSTRG.6584.6,MSTRG.6584.7,MSTRG.6584.2,rna-XM_026442687.1,rna-XM_026442688.1,rna-XM_026442686.1	MSTRG.6584.1	254249	254478	242628	242783	268236	268363	6,6,2	2,1,2	15,7,7	1,0,0	298	149	0.6,0.75,0.333	0.882,1.0,1.0	0.561	0.960667	no	yes	yes	no
SE_4434	gene-LOC100578925	LOC100578925	protein Tob1, transcript variant X3	no	NC_037640.1	-	yes	-0.123	0.00131118	0.0369459	rna-XM_016911501.2,MSTRG.2691.1	rna-XM_006563992.3	8705273	8705439	8668264	8669206	8736629	8736685	9256272	3,68,67	530421329	94,66,43	298	149	0.6,0.653,0.67	0.738,0.761,0.793	0.641	0.764	no	yes	yes	no
SE_4550	gene-LOC408586	LOC408586	probable nuclear hormone receptor HR3, transcript variant X1	yes	NC_037638.1	+	yes	0.227	0.000544945	0.0200855	MSTRG.1031.10	-	16024620	16025203	16019443	16021279	16026642	16026870	3,9,12	0,0,0	42,19,7	3,1,3	298	149	1.0,1.0,1.0	0.875,0.905,0.538	1	0.772667	yes	no	no	yes
SE_5937	gene-LOC726736	LOC726736	laminin subunit beta-1, transcript variant X1	no	NC_037650.1	-	yes	-0.005	7.21785e-06	0.0010206	rna-XM_006571766.3	MSTRG.9243.1,rna-XM_001122457.5	2120034	2120115	2119237	2119460	2122195	2122240	2,3,1	13190259	13,15,23	312234265	229	149	0.091,0.01,0.003	0.026,0.04,0.053	0.0346667	0.0396667	no	yes	yes	no
SE_280	gene-Pkc	Pkc	protein kinase C	no	NC_037648.1	+	yes	0.333	0.00145378	0.0401294	rna-NM_001134948.1	rna-XM_016914657.2,rna-XM_006570268.3	16112594	16112706	16111059	16111142	16118208	16118337	1,9,3	0,0,2	4,3,0	0,2,7	260	149	1.0,1.0,0.462	1.0,0.462,0.0	0.820667	0.487333	yes	no	no	yes
SE_7421	gene-LOC100576637	LOC100576637	trypsin 5G1	yes	NC_037643.1	+	yes	-0.095	0.00165539	0.0436406	rna-XM_026441435.1	-	3158834	3159018	3157561	3157703	3159381	3159732	35,14,16	7,0,0	27,39,36	0,0,0	298	149	0.714,1.0,1.0	1.0,1.0,1.0	0.904667	1	no	yes	yes	no
SE_7764	gene-Ubx	Ubx	ultrabithorax, transcript variant X1	no	NC_037653.1	+	yes	0.179	0.00152955	0.0414472	rna-XM_026445701.1	rna-XM_026445702.1	3741934	3741976	3689823	3693516	3799407	3799816	4,16,16	8,26,24	11,14,2	54,45,18	190	149	0.282,0.326,0.343	0.138,0.196,0.08	0.317	0.138	yes	no	no	yes
SE_7760	gene-Ubx	Ubx	ultrabithorax, transcript variant X1	yes	NC_037653.1	+	yes	-0.145	0.000357786	0.0152885	rna-XM_026445701.1,rna-XM_026445702.1	MSTRG.10957.4	3689823	3693516	3685017	3685104	3799407	3799816	8,26,26	0,0,10	56,45,18	0,0,0	298	149	1.0,1.0,0.565	1.0,1.0,1.0	0.855	1	no	yes	yes	no
SE_7761	gene-Ubx	Ubx	ultrabithorax, transcript variant X1	yes	NC_037653.1	+	yes	-0.119	0.000142131	0.00800982	MSTRG.10957.4	rna-XM_026445701.1,rna-XM_026445702.1	3692861	3693516	3685017	3685104	3799407	3799816	8,32,36	0,0,10	58,52,18	0,0,0	298	149	1.0,1.0,0.643	1.0,1.0,1.0	0.881	1	no	yes	yes	no
SE_8495	gene-LOC552512	LOC552512	kinesin 3E, transcript variant X1	no	NC_037642.1	-	yes	0.091	0.00193489	0.0480755	rna-XM_006567914.3,rna-XM_624888.6,rna-XM_006567913.3,rna-XM_006567917.3,rna-XM_006567916.3	rna-XM_006567915.3	9299146	9299318	9297151	9297321	9299478	9299744	3,49,72	0,0,2	60,53,47	4,4,2	298	149	1.0,1.0,0.947	0.882,0.869,0.922	0.982333	0.891	yes	no	no	yes
SE_1357	gene-LOC100576557	LOC100576557	uncharacterized LOC100576557, transcript variant X3	no	NC_037648.1	+	yes	-0.503	1.11785e-05	0.00140218	rna-XR_003305559.1	-	14610946	14611084	14610442	14610812	14611361	14612000	2,0,0	0,5,3	4,4,2	2,0,0	286	149	1.0,0.0,0.0	0.51,1.0,1.0	0.333333	0.836667	no	yes	yes	no
SE_3842	gene-LOC410402	LOC410402	serine proteinase stubble, transcript variant X1	no	NC_037650.1	+	yes	-0.15	0.000125097	0.00730147	rna-XM_006557813.3,rna-XM_016915931.2,rna-XM_016915930.2,rna-XM_016915932.2,rna-XM_016915929.2	rna-XM_006557812.3,rna-XM_006557814.3	2457732	2458071	2456943	2457129	2458694	2458771	0,0,0	5,1,4	6,3,0	14,4,6	298	149	0.0,0.0,0.0	0.176,0.273,0.0	0	0.149667	no	yes	yes	no
SE_450	gene-LOC410270	LOC410270	acetylcholinesterase, transcript variant X1	no	NC_037648.1	+	yes	0.339	0.000515165	0.0192617	rna-XM_393751.7	-	15766258	15766462	15756849	15756978	15774535	15774701	5,37,26	0,0,1	2,45,21	13,0,2	298	149	1.0,1.0,0.929	0.071,1.0,0.84	0.976333	0.637	yes	no	no	yes
SE_2923	gene-LOC409604	LOC409604	nostrin, transcript variant X1	yes	NC_037653.1	-	yes	0.229	2.66724e-05	0.00225468	rna-XM_016916925.2	-	1198421	1199015	1188397	1188486	1211309	1211508	28,62,94	0,6,3	76,97,85	28,12,17	298	149	1.0,0.838,0.94	0.576,0.802,0.714	0.926	0.697333	yes	no	no	yes
SE_6590	gene-LOC409722	LOC409722	basement membrane-specific heparan sulfate proteoglycan core protein, transcript variant X33	no	NC_037645.1	-	yes	-0.05	1.24887e-06	0.000328955	rna-XM_026442416.1,rna-XM_026442408.1,rna-XM_026442417.1,rna-XM_026442399.1,rna-XM_026442407.1,rna-XM_026442410.1,rna-XM_026442406.1,rna-XM_026442411.1,rna-XM_026442400.1,rna-XM_026442396.1,rna-XM_026442395.1,rna-XM_026442394.1,rna-XM_026442409.1,rna-XM_026442405.1,rna-XM_026442404.1,rna-XM_026442393.1,rna-XM_026442418.1,rna-XM_026442391.1,rna-XM_026442414.1,rna-XM_026442390.1,rna-XM_026442403.1,…	rna-XM_026442398.1,MSTRG.6220.3,MSTRG.6220.5,MSTRG.6220.4,rna-XM_026442397.1,MSTRG.6220.6	7015951	7016248	7015458	7015598	7016393	7018200	2,15,32	22269305	51,49,52	235277257	298	149	0.043,0.027,0.05	0.098,0.081,0.092	0.04	0.0903333	no	yes	yes	no
SE_4187	gene-LOC725524	LOC725524	uncharacterized protein DDB_G0283697, transcript variant X1	no	NC_037643.1	-	yes	0.109	0.000723461	0.0244624	rna-XM_026441509.1,MSTRG.4698.6,MSTRG.4698.7	rna-XM_026441511.1,MSTRG.4698.1,MSTRG.4698.5	7102211	7102279	7101515	7101718	7102923	7103079	13132175	15123143	224128107	244227208	216	149	0.374,0.425,0.458	0.388,0.28,0.262	0.419	0.31	yes	no	no	yes
SE_4450	gene-LOC411285	LOC411285	muscle LIM protein Mlp84B, transcript variant X3	yes	NC_037645.1	-	yes	0.049	1.88002e-06	0.000374896	MSTRG.6398.3	rna-XM_394758.7,MSTRG.6398.2	9518728	9519540	9514237	9514364	9521362	9521447	262320381	0,1,1	357293254	10,3,12	298	149	1.0,0.994,0.995	0.947,0.98,0.914	0.996333	0.947	yes	no	no	yes
SE_3989	gene-LOC100576993	LOC100576993	zinc finger protein 1, transcript variant X1	no	NC_037641.1	-	yes	-0.023	0.00104534	0.0312677	MSTRG.2968.1	-	25318	25478	18077	24797	25663	25993	370460466	3,10,11	535542498	4,0,5	298	149	0.984,0.958,0.955	0.985,1.0,0.98	0.965667	0.988333	no	yes	yes	no
SE_6357	gene-LOC100577015	LOC100577015	uncharacterized LOC100577015, transcript variant X1	no	NC_037642.1	+	yes	-0.261	0.00014065	0.00800982	rna-XM_026440638.1,rna-XM_026440637.1	-	7594809	7595021	7594329	7594402	7595524	7595824	1,4,7	0,1,6	4,6,9	0,0,1	298	149	1.0,0.667,0.368	1.0,1.0,0.818	0.678333	0.939333	no	yes	yes	no
SE_5669	gene-LOC413987	LOC413987	polypeptide N-acetylgalactosaminyltransferase 5, transcript variant X3	no	NC_037640.1	-	yes	0.108	0.00170592	0.0444817	-	rna-XM_006559762.3	3774133	3774314	3772903	3773084	3774846	3775024	69166301	9,8,23	172213242	49,22,34	298	149	0.793,0.912,0.867	0.637,0.829,0.781	0.857333	0.749	yes	no	no	yes
SE_8205	gene-LOC107964138	LOC107964138	uncharacterized LOC107964138, transcript variant X1	no	NC_037640.1	+	yes	-0.385	1.72641e-05	0.00177339	rna-XR_003304259.1	-	11740300	11740663	11739057	11739524	11740786	11741660	8,29,4	5,0,3	7,10,11	0,0,0	298	149	0.444,1.0,0.4	1.0,1.0,1.0	0.614667	1	no	yes	yes	no
SE_8201	gene-LOC100577651	LOC100577651	three prime repair exonuclease 2, transcript variant X1	no	NC_037648.1	+	yes	0.256	0.00206096	0.0497768	rna-XM_006557424.3	rna-XM_016915030.2	385592	385709	385342	385509	385949	386256	5,2,13	2,0,0	16,3,17	3,3,4	265	149	0.584,1.0,1.0	0.75,0.36,0.705	0.861333	0.605	yes	no	no	yes
SE_1373	gene-LOC412401	LOC412401	lipophorin receptor, transcript variant X1	no	NC_037642.1	-	yes	-0.045	1.20433e-05	0.00142978	rna-XM_026440676.1,rna-XM_026440677.1,rna-XM_026440675.1	rna-XM_026440681.1	87467	87590	67448	67571	124059	124182	18170196	0,11,8	181199181	2,1,1	271	149	1.0,0.895,0.931	0.98,0.991,0.99	0.942	0.987	no	yes	yes	no
SE_2948	gene-LOC113219136	LOC113219136	transmembrane protein 177, transcript variant X4	no	NC_037648.1	-	yes	0.279	0.000140685	0.00800982	MSTRG.8247.1	-	11060041	11060230	11059336	11059470	11060357	11060499	2,10,13	0,0,0	7,18,12	5,0,2	298	149	1.0,1.0,1.0	0.412,1.0,0.75	1	0.720667	yes	no	no	yes
SE_2942	gene-LOC113219094	LOC113219094	uncharacterized LOC113219094, transcript variant X2	no	NC_037648.1	-	yes	-0.282	3.32186e-08	2.34855e-05	-	-	14191773	14191899	14190602	14191123	14192143	14193372	19,42,28	0,10,18	21,33,85	0,0,0	274	149	1.0,0.695,0.458	1.0,1.0,1.0	0.717667	1	no	yes	yes	no
SE_3093	gene-LOC409891	LOC409891	cell division cycle and apoptosis regulator protein 1	no	NC_037653.1	+	yes	-0.163	6.98231e-06	0.00100558	rna-XM_006561339.3	MSTRG.11065.1	5154593	5154849	5153616	5153894	5155781	5155847	1,35,41	0,7,9	52,63,45	3,0,0	298	149	1.0,0.714,0.695	0.897,1.0,1.0	0.803	0.965667	no	yes	yes	no
SE_5703	gene-LOC724554	LOC724554	protein THEM6, transcript variant X2	yes	NC_037639.1	+	yes	0.035	3.83515e-05	0.00295358	rna-XM_006568938.3,rna-XM_016910843.2,rna-XM_006568939.3	-	13983355	13983570	13981875	13982387	13983887	13984067	58154245	0,0,0	423241145	21,0,1	298	149	1.0,1.0,1.0	0.91,1.0,0.986	1	0.965333	yes	no	no	yes
SE_7465	gene-LOC413200	LOC413200	fibroblast growth factor receptor homolog 1, transcript variant X1	no	NC_037652.1	-	yes	-0.638	4.00074e-05	0.00299171	-	rna-XM_026445317.1,rna-XM_006558293.3	1987626	1987808	1985688	1985876	1989035	1989428	0,0,8	1,8,14	37,5,16	0,16,0	298	149	0.0,0.0,0.222	1.0,0.135,1.0	0.074	0.711667	no	yes	yes	no
SE_4289	gene-Apid1	Apid1	apidaecin 1	no	NC_037653.1	+	yes	-0.487	0.00105275	0.0313687	MSTRG.10995.10	rna-NM_001011613.1,MSTRG.10995.5	4519430	4519514	4519266	4519350	4519757	4519841	49,0,73	17,1,104	31,92,17	0,0,15	232	149	0.649,0.0,0.311	1.0,1.0,0.421	0.32	0.807	no	yes	yes	no
SE_7902	gene-LOC410791	LOC410791	mitochondrial uncoupling protein 2, transcript variant X1	no	NC_037638.1	+	yes	0.049	1.41595e-05	0.00164355	rna-XM_016914207.2,rna-XM_026442484.1	MSTRG.1273.1	23203464	23203574	23201154	23201276	23205303	23205519	100530713032	58144261	237420312341	240221211	258	149	0.909,0.925,0.87	0.851,0.841,0.865	0.901333	0.852333	yes	no	no	yes
SE_4286	gene-Apid1	Apid1	apidaecin 1	no	NC_037653.1	+	yes	-0.466	2.59402e-06	0.000451436	MSTRG.10995.4,MSTRG.10995.10	rna-NM_001011613.1,MSTRG.10995.2,MSTRG.10995.5,MSTRG.10995.13	4519430	4519514	4519102	4519186	4519757	4519841	28,11,81	57,11,17	100,101,16	0,18,0	232	149	0.24,0.391,0.754	1.0,0.783,1.0	0.461667	0.927667	no	yes	yes	no
SE_4287	gene-Apid1	Apid1	apidaecin 1	no	NC_037653.1	+	yes	-0.428	0.000145943	0.00815214	MSTRG.10995.1,MSTRG.10995.6,MSTRG.10995.4,MSTRG.10995.10,MSTRG.10995.12,MSTRG.10995.11	rna-NM_001011613.1,MSTRG.10995.8,MSTRG.10995.9,MSTRG.10995.2,MSTRG.10995.3,MSTRG.10995.7,MSTRG.10995.5,MSTRG.10995.13	4519430	4519514	4519102	4519186	4519920	4520004	29,15,53	118,43,487	87,83,6	40,0,42	232	149	0.136,0.183,0.065	0.583,1.0,0.084	0.128	0.555667	no	yes	yes	no
SE_3390	gene-LOC551770	LOC551770	cytosolic purine 5'-nucleotidase, transcript variant X1	no	NC_037652.1	-	yes	-0.053	2.81744e-07	0.000121729	rna-XM_026445374.1	-	3723553	3723737	3715134	3715261	3724102	3724280	124373364	2,13,27	363440454	13,0,0	298	149	0.969,0.935,0.871	0.933,1.0,1.0	0.925	0.977667	no	yes	yes	no
SE_3393	gene-LOC551770	LOC551770	cytosolic purine 5'-nucleotidase, transcript variant X1	no	NC_037652.1	-	yes	-0.109	1.83198e-05	0.00182241	-	-	3723553	3723767	3715134	3715261	3724102	3724285	48161173	2,13,27	177154165	13,0,0	298	149	0.923,0.861,0.762	0.872,1.0,1.0	0.848667	0.957333	no	yes	yes	no
SE_8439	gene-LOC726302	LOC726302	alpha-protein kinase 1, transcript variant X1	no	NC_037652.1	-	yes	-0.285	0.000675814	0.0232595	rna-XM_026445313.1	-	6246877	6247474	6242502	6245373	6268158	6270428	2,4,7	0,10,1	8,5,3	1,0,0	298	149	1.0,0.167,0.778	0.8,1.0,1.0	0.648333	0.933333	no	yes	yes	no
SE_1829	gene-LOC102655407	LOC102655407	ATP-dependent RNA helicase p62-like, transcript variant X1	yes	NC_037648.1	+	yes	0.031	0.000147207	0.00815214	MSTRG.8240.1,MSTRG.8240.2	-	10618482	10618614	10618109	10618393	10619266	10620259	97470374	0,0,0	477487510	6,0,20	280	149	1.0,1.0,1.0	0.977,1.0,0.931	1	0.969333	yes	no	no	yes
SE_6621	gene-LOC409722	LOC409722	basement membrane-specific heparan sulfate proteoglycan core protein, transcript variant X33	yes	NC_037645.1	-	yes	0.367	5.77937e-05	0.00384155	rna-XM_026442416.1,rna-XM_026442417.1,rna-XM_026442399.1,rna-XM_026442407.1,MSTRG.6220.6,rna-XM_026442400.1,rna-XM_026442395.1,rna-XM_026442394.1,rna-XM_026442404.1,rna-XM_026442418.1,rna-XM_026442391.1,rna-XM_026442414.1,rna-XM_026442403.1,rna-XM_026442415.1,rna-XM_026442402.1	MSTRG.6220.4,rna-XM_026442396.1	7035645	7035762	7033992	7034142	7041178	7041286	1,44,44	0,3,5	39,50,32	40,23,7	265	149	1.0,0.892,0.832	0.354,0.55,0.72	0.908	0.541333	yes	no	no	yes
SE_2960	gene-LOC411452	LOC411452	band 4.1-like protein 4A, transcript variant X5	no	NC_037639.1	-	yes	0.113	0.000560857	0.0202874	rna-XM_006559080.3	rna-XM_006559081.3	4735046	4735320	4734052	4734168	4736207	4736366	58,35,47	0,0,1	25,39,30	0,2,6	298	149	1.0,1.0,0.959	1.0,0.907,0.714	0.986333	0.873667	yes	no	no	yes
SE_8579	gene-LOC725784	LOC725784	uncharacterized LOC725784, transcript variant X2	no	NC_037651.1	+	yes	0.036	1.1757e-05	0.00142866	MSTRG.10012.1	-	8631076	8631898	8630540	8631007	8632030	8632225	77,101,44	363378335	81,72,90	967558628	298	149	0.096,0.118,0.062	0.04,0.061,0.067	0.092	0.056	yes	no	no	yes
SE_4490	gene-LOC408664	LOC408664	homeodomain-interacting protein kinase 2, transcript variant X2	no	NC_037639.1	+	yes	0.081	0.000402491	0.0161349	rna-XM_006568882.3,MSTRG.2039.5	MSTRG.2039.23,rna-XM_006568886.3	14273939	14274260	14273127	14273351	14275126	14275325	122110109	2,4,0	135132109	6,10,8	298	149	0.968,0.932,1.0	0.918,0.868,0.872	0.966667	0.886	yes	no	no	yes
SE_3948	gene-LOC727350	LOC727350	ceramide synthase 6, transcript variant X2	no	NC_037639.1	-	yes	0.075	0.00146011	0.0401294	rna-XM_026446493.1,rna-XM_026446491.1	-	1652140	1652285	1651829	1652018	1652367	1652486	267211242	6,1,12	214266345	32,14,8	293	149	0.958,0.991,0.911	0.773,0.906,0.956	0.953333	0.878333	yes	no	no	yes
SE_6465	gene-LOC409333	LOC409333	CAAX prenyl protease 2, transcript variant X1	no	NC_037642.1	-	yes	0.065	0.000340702	0.0151159	rna-XM_006567910.3	-	9328910	9329068	9328535	9328641	9329171	9329314	34,32,38	95,92,133	23,20,33	147140164	298	149	0.152,0.148,0.125	0.073,0.067,0.091	0.141667	0.077	yes	no	no	yes
SE_1262	gene-LOC408874	LOC408874	uncharacterized LOC408874, transcript variant X17	yes	NC_037643.1	+	yes	-0.11	3.91035e-06	0.000656038	MSTRG.4959.33	-	14497315	14497475	14496900	14497235	14501599	14501668	125342408	0,0,100	257288229	0,0,0	298	149	1.0,1.0,0.671	1.0,1.0,1.0	0.890333	1	no	yes	yes	no
SE_2408	gene-LOC726053	LOC726053	EH domain-binding protein 1, transcript variant X1	no	NC_037639.1	-	yes	0.078	0.000314535	0.0143049	rna-XM_016917346.2,rna-XM_016917345.2,rna-XR_412340.3	rna-XM_026446467.1,rna-XM_016917347.2	333922	334093	332541	332622	334307	334527	13,94,67	0,1,0	96,77,90	1,6,5	298	149	1.0,0.979,1.0	0.98,0.865,0.9	0.993	0.915	yes	no	no	yes
SE_696	gene-LOC726601	LOC726601	transferrin, transcript variant X1	yes	NC_037652.1	+	yes	0.05	0.000571912	0.0205915	rna-XR_001705758.2,MSTRG.10254.1,MSTRG.10254.2,rna-XM_006558284.3,rna-XM_006558283.3,rna-XM_001122328.5	-	1876847	1876975	1876607	1876741	1877568	1877713	75246288	11,0,3	151190156	9,17,14	276	149	0.786,1.0,0.981	0.901,0.858,0.857	0.922333	0.872	yes	no	no	yes
SE_6646	gene-LOC410345	LOC410345	GATOR complex protein WDR59, transcript variant X1	no	NC_037648.1	+	yes	0.251	0.000730651	0.0245986	rna-XM_006566405.3	-	13230654	13230693	13230525	13230555	13230991	13231131	0,2,11	12,11,4	0,0,1	8,3,12	187	149	0.0,0.127,0.687	0.0,0.0,0.062	0.271333	0.0206667	yes	no	no	yes
SE_3964	gene-LOC412936	LOC412936	uncharacterized LOC412936	yes	NC_037650.1	-	yes	0.158	1.20099e-07	6.67149e-05	MSTRG.9576.2	-	10699790	10699867	10698105	10698489	10700139	10700195	27,43,54	0,0,1	53,50,63	6,5,12	225	149	1.0,1.0,0.973	0.854,0.869,0.777	0.991	0.833333	yes	no	no	yes
SE_1672	gene-LOC725046	LOC725046	uncharacterized LOC725046, transcript variant X1	no	NC_037647.1	-	yes	0.214	0.000125807	0.00730147	rna-XM_016914328.2,rna-XM_016914325.2,rna-XM_016914324.2,rna-XM_016914327.2,rna-XM_016914330.2	MSTRG.7230.3,rna-XM_016914326.2	3270841	3270871	3270149	3270231	3270990	3271125	1,4,9	0,0,1	20,13,10	5,2,5	178	149	1.0,1.0,0.883	0.77,0.845,0.626	0.961	0.747	yes	no	no	yes
SE_5609	gene-LOC412081	LOC412081	uncharacterized LOC412081, transcript variant X7	no	NC_037638.1	-	yes	-0.023	0.000971939	0.0297671	rna-XM_016915923.2,rna-XM_006570710.3,rna-XM_006570712.3,rna-XM_026446272.1,rna-XM_006570711.3	rna-XM_006570709.3,rna-XM_006570713.3,MSTRG.937.4	14775351	14775399	14774097	14775150	14775540	14775738	3,0,0	39,117,78	13,6,2	142,93,130	196	149	0.055,0.0,0.0	0.065,0.047,0.012	0.0183333	0.0413333	no	yes	yes	no
SE_2374	gene-LOC413835	LOC413835	RNA-binding protein 1, transcript variant X1	no	NC_037638.1	+	yes	-0.036	2.83348e-05	0.00236946	rna-XR_001706444.2,rna-XM_397274.7	rna-XR_001706445.2,rna-XM_003249289.4	2044924	2044972	2044280	2044373	2045100	2045148	501413658	30,32,0	598635619	0,0,28	196	149	0.927,0.908,1.0	1.0,1.0,0.944	0.945	0.981333	no	yes	yes	no
SE_2376	gene-LOC413835	LOC413835	RNA-binding protein 1, transcript variant X1	no	NC_037638.1	+	yes	0.344	0.000257834	0.0122267	rna-XR_001706444.2,rna-XR_001706445.2	rna-XR_001706446.2	2045100	2045148	2044280	2044373	2046236	2046807	21,20,21	14,18,7	7,2,22	18,24,29	196	149	0.533,0.458,0.695	0.228,0.06,0.366	0.562	0.218	yes	no	no	yes
SE_3358	gene-LOC100576915	LOC100576915	asparagine-rich protein, transcript variant X1	no	NC_037647.1	-	yes	0.025	2.31812e-05	0.00211048	MSTRG.7586.1	-	9943866	9945071	9941906	9943535	9945373	9945616	1,0,0	1,52,56	7,7,13	53,36,55	298	149	0.333,0.0,0.0	0.062,0.089,0.106	0.111	0.0856667	yes	no	no	yes
SE_1867	gene-LOC727407	LOC727407	cohesin subunit SA-1, transcript variant X1	no	NC_037648.1	-	yes	0.123	0.000309294	0.014233	rna-XM_026444067.1,rna-XM_026444066.1,rna-XM_026444065.1,MSTRG.8235.4,MSTRG.8235.3	rna-XM_026444068.1	10587418	10587454	10587005	10587179	10589261	10589313	46,26,10	1,0,0	21,22,36	6,2,1	184	149	0.974,1.0,1.0	0.739,0.899,0.967	0.991333	0.868333	yes	no	no	yes
SE_8893	gene-LOC408779	LOC408779	short stop, transcript variant X1	no	NC_037641.1	+	yes	0.065	0.000886187	0.0282454	-	rna-XM_026440309.1,MSTRG.3533.42	12253432	12253584	12250284	12250402	12255067	12255174	151155230	0,5,9	304165135	25,11,5	298	149	1.0,0.939,0.927	0.859,0.882,0.931	0.955333	0.890667	yes	no	no	yes
SE_7327	gene-LOC409383	LOC409383	matrix metalloproteinase-2, transcript variant X3	yes	NC_037638.1	-	yes	0.107	0.000452534	0.0174226	MSTRG.367.2	-	5521682	5521829	5511117	5511276	5565878	5566041	12,29,39	2,0,0	29,28,31	0,5,7	295	149	0.752,1.0,1.0	1.0,0.739,0.691	0.917333	0.81	yes	no	no	yes
SE_3651	gene-LOC726239	LOC726239	putative lipoyltransferase 2, mitochondrial	yes	NC_037646.1	-	yes	-0.275	1.37825e-06	0.000328955	MSTRG.6654.1	-	1909608	1909739	1908746	1908848	1910042	1910250	13,15,14	2,2,5	14,17,12	0,0,0	279	149	0.776,0.8,0.599	1.0,1.0,1.0	0.725	1	no	yes	yes	no
SE_1472	gene-LOC551581	LOC551581	N-acetylgalactosamine kinase, transcript variant X3	no	NC_037638.1	-	yes	0.086	2.0259e-07	9.84716e-05	rna-XM_006568109.3	-	9185580	9185736	9185220	9185388	9186340	9186483	126140166	0,0,0	197142169	9,15,0	298	149	1.0,1.0,1.0	0.916,0.826,1.0	1	0.914	yes	no	no	yes
SE_1470	gene-LOC551581	LOC551581	N-acetylgalactosamine kinase, transcript variant X3	yes	NC_037638.1	-	yes	0.033	0.000785738	0.026114	rna-XM_016917322.2,MSTRG.590.1,rna-XM_006568112.3,rna-XM_006568109.3,rna-XR_001706185.2,rna-XM_006568110.3,rna-XM_006568111.3,rna-XR_001706186.2	-	9180348	9180506	9179729	9179870	9180609	9180718	768693857	24,5,20	877772919	33,25,43	298	149	0.941,0.986,0.955	0.93,0.939,0.914	0.960667	0.927667	yes	no	no	yes
SE_3330	gene-LOC726887	LOC726887	ras-related protein Rab-32, transcript variant X1	yes	NC_037652.1	+	yes	-0.145	7.39996e-05	0.00462641	-	-	2233288	2233729	2217460	2217617	2236721	2237269	1,10,23	0,2,5	11,15,13	1,0,0	298	149	1.0,0.714,0.697	0.846,1.0,1.0	0.803667	0.948667	no	yes	yes	no
SE_4769	gene-LOC411905	LOC411905	protein O-GlcNAcase, transcript variant X1	no	NC_037645.1	-	yes	0.293	4.15136e-05	0.00307477	rna-XM_006557269.3,rna-XM_395374.7	rna-XM_006557270.3	311863	311917	310337	310423	313957	314132	8,63,59	2,4,24	42,35,50	25,32,48	202	149	0.747,0.921,0.645	0.553,0.447,0.435	0.771	0.478333	yes	no	no	yes
SE_4768	gene-LOC551397	LOC551397	28S ribosomal protein S18a, mitochondrial	yes	NC_037642.1	-	yes	-0.016	0.00196989	0.0484685	rna-XM_623791.6	-	6871959	6872093	6871763	6871887	6872191	6872349	666489644	13,3,13	624510623	0,10,0	282	149	0.964,0.989,0.963	1.0,0.964,1.0	0.972	0.988	no	yes	yes	no
SE_5418	gene-LOC724822	LOC724822	glucose-fructose oxidoreductase domain-containing protein 2, transcript variant X1	yes	NC_037647.1	-	yes	0.083	0.00146544	0.0401294	rna-XM_026443289.1	-	361448	361530	360598	361379	361614	362177	28,25,40	0,1,0	35,32,61	1,5,3	230	149	1.0,0.942,1.0	0.958,0.806,0.929	0.980667	0.897667	yes	no	no	yes
SE_5411	gene-LOC100576687	LOC100576687	uncharacterized LOC100576687, transcript variant X1	no	NC_037644.1	-	yes	0.333	0.00103999	0.0312277	rna-XR_003305011.1	rna-XR_001703690.2,rna-XM_026441722.1,rna-XR_003305009.1,rna-XR_001703689.2,rna-XR_001703685.2,rna-XR_003305012.1,rna-XR_003305008.1,rna-XR_001703677.2	1655533	1656488	1654916	1655260	1667708	1667962	2,0,1	0,1,0	0,1,0	2,0,3	298	149	1.0,0.0,1.0	0.0,1.0,0.0	0.666667	0.333333	yes	no	no	yes
SE_5412	gene-LOC100576687	LOC100576687	uncharacterized LOC100576687, transcript variant X1	no	NC_037644.1	-	yes	0.25	4.82546e-05	0.0034116	rna-XR_001703690.2,rna-XR_003305009.1,rna-XR_001703689.2,rna-XR_001703685.2,rna-XR_003305012.1,rna-XR_003305008.1,rna-XR_001703677.2	rna-XM_026441722.1,rna-XR_003305011.1	1656255	1656488	1654916	1655260	1667708	1667962	4,0,4	0,1,0	0,1,2	2,0,3	298	149	1.0,0.0,1.0	0.0,1.0,0.25	0.666667	0.416667	yes	no	no	yes
SE_4161	gene-LOC410330	LOC410330	phosphatidylserine synthase 1, transcript variant X1	no	NC_037648.1	-	yes	0.245	6.60712e-05	0.00424657	rna-XM_016914837.2	-	12425197	12425269	12424604	12424904	12425401	12425624	3,15,8	0,0,1	8,14,8	6,1,2	220	149	1.0,1.0,0.844	0.475,0.905,0.73	0.948	0.703333	yes	no	no	yes
SE_3923	gene-LOC726461	LOC726461	protein shank, transcript variant X7	no	NC_037639.1	-	yes	-0.166	0.000519882	0.0193451	MSTRG.2075.3,MSTRG.2075.6	rna-XM_026439087.1,MSTRG.2075.8,rna-XM_026439086.1,MSTRG.2075.1,MSTRG.2075.2,MSTRG.2075.5,MSTRG.2075.4,MSTRG.2075.7,rna-XM_026439092.1,rna-XM_026439079.1,rna-XM_026439090.1,rna-XM_026439091.1,rna-XM_026439089.1,rna-XM_026439085.1,rna-XM_026439081.1,rna-XM_026439084.1,rna-XM_026439080.1,rna-XM_026439083.1,rna-XM_026439082.1	14863632	14863760	14862740	14863041	14864300	14864462	0,2,6	6,21,21	73,10,8	71,36,18	276	149	0.0,0.049,0.134	0.357,0.13,0.194	0.061	0.227	no	yes	yes	no
SE_7970	gene-LOC100578698	LOC100578698	uncharacterized LOC100578698, transcript variant X1	no	NC_037645.1	-	yes	0.253	0.00121038	0.0348635	rna-XR_003305148.1	-	3325163	3326005	3320553	3320706	3326155	3326717	8,4,5	1,0,0	6,4,6	5,1,0	298	149	0.8,1.0,1.0	0.375,0.667,1.0	0.933333	0.680667	yes	no	no	yes
SE_5046	gene-LOC408311	LOC408311	catenin delta-2, transcript variant X1	no	NC_037648.1	-	yes	0.513	0	0	rna-XM_026443893.1,rna-XM_026443890.1,rna-XM_026443887.1,rna-XM_006566507.3,rna-XM_006566506.3,rna-XM_006566508.3,rna-XM_026443888.1,rna-XM_026443889.1,rna-XM_016915000.2,rna-XM_006566503.3,rna-XM_026443886.1,rna-XM_006566498.3,MSTRG.8411.22,MSTRG.8411.10,rna-XM_006566510.3,MSTRG.8411.2	rna-XM_026443892.1,rna-XM_026443891.1,rna-XM_016914998.2,MSTRG.8411.11,MSTRG.8411.3	13955948	13956008	13955116	13955739	13956277	13956403	6,44,49	0,0,0	67,41,28	41,28,29	208	149	1.0,1.0,1.0	0.539,0.512,0.409	1	0.486667	yes	no	no	yes
SE_1757	gene-LOC724831	LOC724831	uncharacterized LOC724831, transcript variant X4	yes	NC_037642.1	-	yes	0.142	2.6385e-05	0.00225468	rna-XM_026440733.1,rna-XM_026440736.1	rna-XM_026440734.1,MSTRG.3653.1,rna-XM_026440737.1,rna-XM_026440735.1	308548	308775	287766	287986	316002	316329	25,60,45	3,0,0	48,62,59	4,9,10	298	149	0.806,1.0,1.0	0.857,0.775,0.747	0.935333	0.793	yes	no	no	yes
SE_1755	gene-LOC724831	LOC724831	uncharacterized LOC724831, transcript variant X4	yes	NC_037642.1	-	yes	0.149	6.44795e-05	0.00421393	rna-XM_026440735.1	rna-XM_026440734.1,rna-XM_026440733.1,MSTRG.3653.1,rna-XM_026440737.1,rna-XM_026440736.1	308548	308772	287766	287986	316002	316329	22,49,38	3,0,0	46,55,55	4,9,10	298	149	0.786,1.0,1.0	0.852,0.753,0.733	0.928667	0.779333	yes	no	no	yes
SE_1752	gene-LOC724831	LOC724831	uncharacterized LOC724831, transcript variant X4	yes	NC_037642.1	-	yes	0.134	2.57733e-05	0.00223412	rna-XM_026440734.1,MSTRG.3653.1	rna-XM_026440733.1,rna-XM_026440737.1,rna-XM_026440736.1,rna-XM_026440735.1	308548	308768	287766	287986	316002	316329	29,53,58	3,0,0	54,69,64	4,9,10	298	149	0.829,1.0,1.0	0.871,0.793,0.762	0.943	0.808667	yes	no	no	yes
SE_6963	gene-LOC551356	LOC551356	nesprin-1, transcript variant X1	no	NC_037638.1	+	yes	-0.034	6.13628e-05	0.00404422	rna-XM_026446135.1,rna-XM_026446138.1,rna-XM_026446137.1,rna-XM_026446136.1	MSTRG.1070.11,MSTRG.1070.10,MSTRG.1070.2,MSTRG.1070.7,MSTRG.1070.8	18404713	18404752	18404422	18404607	18404934	18405441	6,27,21	271466585	41,42,46	641571373	187	149	0.017,0.044,0.028	0.048,0.055,0.089	0.0296667	0.064	no	yes	yes	no
SE_5437	gene-LOC408562	LOC408562	uncharacterized LOC408562, transcript variant X1	no	NC_037653.1	+	yes	0.042	0.000341796	0.0151159	MSTRG.11113.7,rna-XM_016917013.2	rna-XM_016917014.2	6604070	6604133	6603705	6603788	6606044	6606173	113142226	0,4,0	137150211	2,18,0	211	149	1.0,0.962,1.0	0.98,0.855,1.0	0.987333	0.945	yes	no	no	yes
SE_6772	gene-pHCl	pHCl	ligand-gated ion channel pHCl, transcript variant X3	no	NC_037652.1	+	yes	0.091	0.00202047	0.0492262	MSTRG.10633.19	-	7501109	7502803	7500039	7501028	7502902	7503098	78,14,63	1,0,1	13,41,75	0,10,0	298	149	0.975,1.0,0.969	1.0,0.672,1.0	0.981333	0.890667	yes	no	no	yes
SE_3696	gene-LOC550749	LOC550749	C-1-tetrahydrofolate synthase, cytoplasmic, transcript variant X1	no	NC_037642.1	-	yes	0.038	2.58087e-05	0.00223412	MSTRG.3761.1	-	3005273	3005366	3004926	3005068	3021850	3022146	128526464	0,3,7	301522588	11,15,18	241	149	1.0,0.991,0.976	0.944,0.956,0.953	0.989	0.951	yes	no	no	yes
SE_3692	gene-LOC410007	LOC410007	putative phospholipase B-like lamina ancestor, transcript variant X1	no	NC_037640.1	+	yes	-0.028	1.05379e-06	0.00030353	rna-XM_006563936.2,rna-XM_393495.6	-	8165553	8165812	8161111	8161305	8167395	8167545	86313761910	18,33,63	269518332071	43,0,37	298	149	0.96,0.954,0.938	0.969,1.0,0.966	0.950667	0.978333	no	yes	yes	no
SE_2275	gene-LOC409422	LOC409422	uncharacterized LOC409422, transcript variant X4	yes	NC_037640.1	+	yes	0.344	1.51777e-05	0.00169323	MSTRG.2205.4,MSTRG.2205.3,MSTRG.2205.2	-	24904	25016	23821	24060	25352	25520	2,1,4	0,0,0	4,7,8	2,0,6	260	149	1.0,1.0,1.0	0.534,1.0,0.433	1	0.655667	yes	no	no	yes
SE_2276	gene-LOC409422	LOC409422	uncharacterized LOC409422, transcript variant X4	yes	NC_037640.1	+	yes	0.08	0.00194329	0.0480906	rna-XM_026439562.1,rna-XM_026439582.1,rna-XM_026439583.1,rna-XM_026439553.1,rna-XM_026439560.1,rna-XM_026439558.1,rna-XM_026439557.1,rna-XM_026439574.1,rna-XM_026439552.1,rna-XM_026439577.1,rna-XM_026439561.1,rna-XM_026439578.1,rna-XM_026439572.1	rna-XM_026439563.1,rna-XM_026439571.1	24904	25164	23980	24060	25352	25520	15,23,35	0,0,0	32,37,80	2,0,6	298	149	1.0,1.0,1.0	0.889,1.0,0.87	1	0.919667	yes	no	no	yes
SE_7996	gene-LOC410545	LOC410545	CLIP-associating protein 1-A, transcript variant X1	no	NC_037651.1	-	yes	0.106	0.00135977	0.0380393	rna-XM_016916202.2,rna-XM_016916194.2,rna-XM_016916199.2,rna-XM_016916197.2,rna-XM_016916200.2,rna-XM_016916201.2,rna-XM_016916204.2,MSTRG.10076.2,rna-XM_016916205.2,MSTRG.10076.1,rna-XM_016916195.2	rna-XM_016916203.2,rna-XM_016916196.2	9311198	9311264	9310672	9311004	9311980	9312215	18,97,103	1,9,6	129120127	18,16,31	214	149	0.926,0.882,0.923	0.833,0.839,0.74	0.910333	0.804	yes	no	no	yes
SE_7698	gene-LOC409285	LOC409285	myosin heavy chain 95F, transcript variant X1	yes	NC_037649.1	+	yes	0.575	2.35124e-05	0.00211048	MSTRG.8839.3	-	3173988	3174076	3102943	3103047	3209545	3209732	2,3,5	0,1,1	2,5,0	6,3,4	236	149	1.0,0.654,0.759	0.174,0.513,0.0	0.804333	0.229	yes	no	no	yes
SE_7697	gene-LOC409285	LOC409285	myosin heavy chain 95F, transcript variant X1	yes	NC_037649.1	+	yes	0.117	0.000440949	0.0172325	-	-	3116678	3116836	3102522	3103047	3209545	3209732	15,36,46	0,1,1	47,33,81	6,3,4	298	149	1.0,0.947,0.958	0.797,0.846,0.91	0.968333	0.851	yes	no	no	yes
SE_4331	gene-LOC411307	LOC411307	mitochondrial enolase superfamily member 1	no	NC_037646.1	-	yes	-0.03	0.000172302	0.00899324	rna-XM_394781.7	MSTRG.7009.3	10894871	10894987	10894598	10894753	10895079	10895182	291401474	10,11,4	353347708	1,3,3	264	149	0.943,0.954,0.985	0.995,0.985,0.993	0.960667	0.991	no	yes	yes	no
SE_2487	gene-LOC725088	LOC725088	eIF-2-alpha kinase GCN2, transcript variant X4	yes	NC_037652.1	-	yes	-0.14	0.000876304	0.0280671	rna-XM_026445323.1	-	9507376	9507589	9506381	9506551	9508191	9508407	22,47,56	6,0,2	59,59,71	0,0,0	298	149	0.647,1.0,0.933	1.0,1.0,1.0	0.86	1	no	yes	yes	no
SE_2484	gene-LOC113218528	LOC113218528	uncharacterized LOC113218528, transcript variant X2	yes	NC_037653.1	-	yes	0.139	0.000241891	0.0116844	rna-XR_001706034.2	-	3349405	3349522	3347965	3348429	3354917	3356499	5,9,5	0,0,1	4,16,9	0,2,5	265	149	1.0,1.0,0.738	1.0,0.818,0.503	0.912667	0.773667	yes	no	no	yes
SE_1597	gene-LOC726348	LOC726348	peroxisome assembly factor 2	no	NC_037638.1	+	yes	-0.357	4.59574e-05	0.003279	rna-XM_026445097.1	-	15139909	15140389	15139512	15139652	15141806	15142106	2,58,43	4,0,8	69,43,45	0,0,0	298	149	0.2,1.0,0.729	1.0,1.0,1.0	0.643	1	no	yes	yes	no
SE_6900	gene-LOC552286	LOC552286	acetyl-CoA carboxylase, transcript variant X1	no	NC_037649.1	-	yes	0.069	0.000252149	0.0121047	rna-XM_026444324.1	rna-XM_006565178.3,rna-XM_016915430.2	7866663	7866879	7864458	7864693	7867659	7868288	6212108	0,3,3	420304291	33,16,9	298	149	1.0,0.972,0.947	0.864,0.905,0.942	0.973	0.903667	yes	no	no	yes
SE_26	gene-LOC411047	LOC411047	intraflagellar transport protein 88 homolog, transcript variant X6	no	NC_037641.1	-	yes	-0.603	2.60002e-06	0.000451436	MSTRG.3116.21	rna-XM_006560544.2,rna-XR_001702694.2,rna-XR_408751.3,MSTRG.3116.11,rna-XR_408755.3,rna-XR_003304579.1,MSTRG.3116.20,rna-XR_408750.3,rna-XR_003304580.1	4795159	4795591	4794924	4795082	4795698	4795916	2,3,4	4,5,10	12,7,23	2,0,6	298	149	0.2,0.231,0.167	0.75,1.0,0.657	0.199333	0.802333	no	yes	yes	no
SE_27	gene-LOC411047	LOC411047	intraflagellar transport protein 88 homolog, transcript variant X6	no	NC_037641.1	-	yes	-0.578	4.35869e-05	0.003168	rna-XM_006560544.2,rna-XR_001702694.2,rna-XR_408751.3,MSTRG.3116.11,rna-XR_408755.3,rna-XR_003304579.1,rna-XR_408750.3,rna-XR_003304580.1	MSTRG.3116.21,MSTRG.3116.20	4795359	4795591	4794924	4795082	4795698	4795916	1,4,3	4,5,10	7,5,20	2,0,6	298	149	0.111,0.286,0.13	0.636,1.0,0.625	0.175667	0.753667	no	yes	yes	no
SE_7502	gene-LOC724455	LOC724455	T-complex protein 11-like protein 1, transcript variant X3	no	NC_037638.1	-	yes	0.293	2.02489e-05	0.00194414	-	MSTRG.457.13	6554226	6554419	6553425	6553539	6555367	6555486	2,9,13	0,0,0	10,8,13	6,2,0	298	149	1.0,1.0,1.0	0.455,0.667,1.0	1	0.707333	yes	no	no	yes
SE_700	gene-LOC100578161	LOC100578161	apoptotic chromatin condensation inducer in the nucleus, transcript variant X6	yes	NC_037643.1	-	yes	-0.22	0.000701583	0.0240362	rna-XR_003304806.1	rna-XR_411997.2	16492865	16492956	16490886	16492070	16494353	16494503	1,3,11	7,2,2	7,6,0	0,0,1	239	149	0.082,0.483,0.774	1.0,1.0,0.0	0.446333	0.666667	no	yes	yes	no
SE_701	gene-LOC100578161	LOC100578161	apoptotic chromatin condensation inducer in the nucleus, transcript variant X6	yes	NC_037643.1	-	yes	-0.096	0.000105022	0.00633144	rna-XR_411997.2	rna-XR_003304806.1	16493875	16493980	16490886	16492070	16494353	16494503	60,44,34	7,2,2	51,50,40	0,0,1	253	149	0.835,0.928,0.909	1.0,1.0,0.959	0.890667	0.986333	no	yes	yes	no
SE_2105	gene-LOC409735	LOC409735	transcription initiation factor TFIID subunit 6, transcript variant X3	no	NC_037648.1	+	yes	-0.124	0.000927765	0.0288609	-	-	15800008	15800120	15799731	15799788	15800308	15800455	19,33,19	1,4,2	27,41,28	0,1,0	260	149	0.916,0.825,0.845	1.0,0.959,1.0	0.862	0.986333	no	yes	yes	no
SE_3501	gene-LOC551448	LOC551448	ribose-phosphate pyrophosphokinase 1, transcript variant X1	no	NC_037638.1	+	yes	0.02	0.000286417	0.0133994	rna-XM_016917667.2	MSTRG.20.3,MSTRG.20.1,rna-XM_006557400.3,rna-XM_016917662.2,rna-XM_026440071.1,rna-XM_016917672.2	35151	35175	32432	32616	36287	36511	0,10,13	94183256	0,5,3	293275251	172	149	0.0,0.045,0.042	0.0,0.016,0.01	0.029	0.00866667	yes	no	no	yes
SE_1326	gene-LOC411827	LOC411827	protein roadkill, transcript variant X1	yes	NC_037652.1	+	yes	-0.528	0.000266898	0.0125798	MSTRG.10229.1	-	1748409	1748528	1748130	1748278	1748948	1749190	14,11,0	8,3,2	16,14,12	3,0,0	267	149	0.494,0.672,0.0	0.749,1.0,1.0	0.388667	0.916333	no	yes	yes	no
SE_6296	gene-LOC412993	LOC412993	glutamate receptor ionotropic, kainate 2, transcript variant X1	no	NC_037641.1	+	yes	-0.62	0.000444132	0.0172701	rna-XM_026440355.1	-	4622381	4622449	4621744	4621842	4622916	4623049	0,0,7	2,2,7	9,10,10	1,2,4	216	149	0.0,0.0,0.408	0.861,0.775,0.633	0.136	0.756333	no	yes	yes	no
SE_6295	gene-LOC412993	LOC412993	glutamate receptor ionotropic, kainate 2, transcript variant X1	no	NC_037641.1	+	yes	-0.518	0.000418923	0.0167075	rna-XR_003304578.1	-	4622292	4622449	4621744	4621842	4622916	4623189	0,2,5	2,2,7	17,15,7	1,2,4	298	149	0.0,0.333,0.263	0.895,0.789,0.467	0.198667	0.717	no	yes	yes	no
SE_40	gene-LOC100576700	LOC100576700	class A basic helix-loop-helix protein 15, transcript variant X3	yes	NC_037638.1	+	yes	-0.063	0.000631889	0.0222362	rna-XM_026446034.1,rna-XM_026446033.1,rna-XM_006558554.3,rna-XM_006558552.3	-	1631805	1631964	1619949	1620527	1634630	1634819	312,97,141	5,9,0	90124120	0,0,0	298	149	0.969,0.843,1.0	1.0,1.0,1.0	0.937333	1	no	yes	yes	no
SE_764	gene-LOC102654698	LOC102654698	uncharacterized LOC102654698, transcript variant X3	no	NC_037638.1	+	yes	-0.09	0.00166934	0.0437121	-	-	17247059	17247133	17174817	17175049	17252223	17254266	0,1,0	11,10,19	3,4,1	14,14,14	222	149	0.0,0.063,0.0	0.126,0.161,0.046	0.021	0.111	no	yes	yes	no
SE_3526	gene-LOC409942	LOC409942	interference hedgehog, transcript variant X1	no	NC_037648.1	+	yes	-0.267	1.65247e-05	0.00176045	rna-XM_006566744.3	rna-XM_006566746.3,rna-XM_006566745.3	15369082	15369788	15368727	15368969	15370353	15370445	1,1,0	2,0,1	0,1,1	1,0,0	298	149	0.2,1.0,0.0	0.0,1.0,1.0	0.4	0.666667	no	yes	yes	no
SE_8015	gene-LOC408759	LOC408759	protein FAM102B, transcript variant X1	no	NC_037640.1	+	yes	0.105	0.000117425	0.00697111	rna-XM_016911334.2,rna-XM_016911332.2,rna-XM_026439842.1	MSTRG.2354.2,MSTRG.2354.8,rna-XM_016911333.2	3110278	3110431	3107030	3107705	3113394	3113600	7,16,8	30,23,50	3,8,4	83,54,55	298	149	0.104,0.258,0.074	0.018,0.069,0.035	0.145333	0.0406667	yes	no	no	yes
SE_8014	gene-LOC408759	LOC408759	protein FAM102B, transcript variant X1	no	NC_037640.1	+	yes	0.053	0.000353899	0.0152885	rna-XM_016911335.2,rna-XM_016911334.2,rna-XM_016911332.2,rna-XM_026439842.1	MSTRG.2354.7,MSTRG.2354.1,MSTRG.2354.2,MSTRG.2354.8,rna-XM_016911333.2	3110278	3110431	3105734	3105954	3113394	3113600	5,6,10	26,56,59	2,3,4	93,67,79	298	149	0.088,0.051,0.078	0.011,0.022,0.025	0.0723333	0.0193333	yes	no	no	yes
SE_3771	gene-LOC552364	LOC552364	gephyrin, transcript variant X1	yes	NC_037639.1	-	yes	0.076	0.00207317	0.0499164	MSTRG.1508.2	-	597219	597343	593255	593345	608851	609159	4,20,27	0,0,0	10,17,43	0,0,7	272	149	1.0,1.0,1.0	1.0,1.0,0.771	1	0.923667	yes	no	no	yes
SE_3777	gene-LOC551673	LOC551673	serine/threonine-protein kinase tousled-like 2, transcript variant X1	yes	NC_037640.1	-	yes	0.131	0.000559149	0.0202874	rna-XM_006570148.3,rna-XM_026439378.1	-	13579259	13579479	13575182	13575268	13581135	13581266	6,45,59	0,0,0	39,28,46	2,6,0	298	149	1.0,1.0,1.0	0.907,0.7,1.0	1	0.869	yes	no	no	yes
SE_3776	gene-LOC551673	LOC551673	serine/threonine-protein kinase tousled-like 2, transcript variant X1	yes	NC_037640.1	-	yes	0.132	0.000504311	0.018947	rna-XM_006570149.3	-	13579259	13579451	13575182	13575268	13581135	13581269	4,45,59	0,0,0	38,28,44	2,6,0	298	149	1.0,1.0,1.0	0.905,0.7,1.0	1	0.868333	yes	no	no	yes
SE_3775	gene-LOC551673	LOC551673	serine/threonine-protein kinase tousled-like 2, transcript variant X1	yes	NC_037640.1	-	yes	0.129	0.000536298	0.0198609	rna-XM_006570150.3	-	13579259	13579421	13575182	13575268	13581135	13581240	4,54,60	0,0,0	38,29,45	2,6,0	298	149	1.0,1.0,1.0	0.905,0.707,1.0	1	0.870667	yes	no	no	yes
SE_746	gene-LOC410533	LOC410533	ceramide-1-phosphate transfer protein, transcript variant X1	no	NC_037651.1	-	yes	0.046	0.000780266	0.0260435	-	-	8751157	8751366	8750907	8751083	8751631	8751963	517421474	22,0,6	353500818	24,13,32	298	149	0.922,1.0,0.975	0.88,0.951,0.927	0.965667	0.919333	yes	no	no	yes
SE_747	gene-LOC410533	LOC410533	ceramide-1-phosphate transfer protein, transcript variant X1	no	NC_037651.1	-	yes	-0.531	0.000224017	0.0111678	-	MSTRG.10022.8	8751157	8751387	8750907	8751041	8751631	8751948	1,3,3	1,16,5	7,8,9	0,0,14	298	149	0.333,0.086,0.231	1.0,1.0,0.243	0.216667	0.747667	no	yes	yes	no
SE_748	gene-LOC410533	LOC410533	ceramide-1-phosphate transfer protein, transcript variant X1	no	NC_037651.1	-	yes	0.119	0.00110759	0.0323613	rna-XM_006564892.3	MSTRG.10022.7	8751157	8751387	8750907	8751083	8751631	8751948	225135158	22,0,6	127181269	24,13,32	298	149	0.836,1.0,0.929	0.726,0.874,0.808	0.921667	0.802667	yes	no	no	yes
SE_5253	gene-LOC408705	LOC408705	RNA-binding protein 25, transcript variant X1	yes	NC_037639.1	-	yes	0.438	5.9313e-06	0.000887071	MSTRG.1692.3	MSTRG.1692.2	6219733	6220147	6218835	6219047	6220689	6220785	2,11,9	0,0,1	10,11,3	4,1,13	298	149	1.0,1.0,0.818	0.556,0.846,0.103	0.939333	0.501667	yes	no	no	yes
SE_5250	gene-LOC100576878	LOC100576878	uncharacterized LOC100576878, transcript variant X1	no	NC_037645.1	+	yes	0.027	5.76173e-05	0.00384155	-	-	4060444	4060519	4058505	4059041	4060603	4060883	44623561885	11,65,53	239220022420	103,90,126	223	149	0.964,0.96,0.96	0.939,0.937,0.928	0.961333	0.934667	yes	no	no	yes
SE_5257	gene-LOC408705	LOC408705	RNA-binding protein 25, transcript variant X1	yes	NC_037639.1	-	yes	-0.036	0.00106844	0.0317148	MSTRG.1692.3,MSTRG.1692.2	rna-XM_016910960.2,rna-XM_026438908.1,MSTRG.1692.1	6220689	6220785	6218835	6219047	6222784	6222900	0,0,0	10,57,64	4,1,13	90,83,100	244	149	0.0,0.0,0.0	0.026,0.007,0.074	0	0.0356667	no	yes	yes	no
SE_4259	gene-LOC409682	LOC409682	NADP-dependent malic enzyme, transcript variant X1	no	NC_037652.1	-	yes	-0.245	1.62471e-05	0.00175491	rna-XR_409743.3	rna-XM_006563656.3	8354296	8354472	8351262	8352381	8355223	8355368	66,30,51	24,21,29	122,68,99	19,16,16	298	149	0.579,0.417,0.468	0.763,0.68,0.756	0.488	0.733	no	yes	yes	no
SE_2701	gene-LOC725503	LOC725503	uncharacterized LOC725503, transcript variant X1	no	NC_037652.1	-	yes	0.465	0.000925733	0.0288609	MSTRG.10337.3,MSTRG.10337.5	-	2844591	2844738	2844287	2844437	2846891	2847024	5,10,11	0,4,1	15,23,12	11,18,23	295	149	1.0,0.558,0.847	0.408,0.392,0.209	0.801667	0.336333	yes	no	no	yes
SE_2702	gene-LOC725503	LOC725503	uncharacterized LOC725503, transcript variant X1	no	NC_037652.1	-	yes	0.433	0.000865641	0.0280504	MSTRG.10337.6	-	2844591	2845228	2844297	2844437	2846891	2847023	5,14,15	0,4,1	32,18,19	11,18,23	298	149	1.0,0.636,0.882	0.593,0.333,0.292	0.839333	0.406	yes	no	no	yes
SE_2705	gene-LOC725895	LOC725895	multiple EGF-like-domains 8, transcript variant X3	no	NC_037640.1	+	yes	-0.041	0.00187421	0.0471125	MSTRG.2773.9,MSTRG.2773.3	MSTRG.2773.1	10648817	10649246	10648178	10648289	10649893	10650047	12,44,71	110321397	62,103,62	364304289	298	149	0.052,0.064,0.082	0.078,0.145,0.097	0.066	0.106667	no	yes	yes	no
SE_8256	gene-LOC409144	LOC409144	H(+)/Cl(-) exchange transporter 3, transcript variant X2	no	NC_037646.1	-	yes	0.031	0.00100437	0.0305117	rna-XM_006571948.3	rna-XM_006571947.3	1679956	1680012	1678113	1678223	1680183	1680406	5,49,36	61288367	21,27,32	378372423	204	149	0.056,0.111,0.067	0.039,0.05,0.052	0.078	0.047	yes	no	no	yes
SE_2883	gene-LOC725936	LOC725936	titin homolog	yes	NC_037644.1	-	yes	-0.13	0.000718827	0.0244119	MSTRG.5530.1	-	8768647	8769791	8767720	8768542	8770217	8770341	211280257	55,26,69	448361686	76,36,14	298	149	0.657,0.843,0.651	0.747,0.834,0.961	0.717	0.847333	no	yes	yes	no
SE_4391	gene-LOC408315	LOC408315	ceramide kinase, transcript variant X1	no	NC_037648.1	+	yes	-0.126	0.00031431	0.0143049	rna-XM_006566528.3	MSTRG.8417.7	14071933	14072181	14063143	14063274	14077351	14077545	21,48,95	3,2,4	96,78,86	0,0,0	298	149	0.778,0.923,0.922	1.0,1.0,1.0	0.874333	1	no	yes	yes	no
SE_4393	gene-LOC726814	LOC726814	solute carrier family 2, facilitated glucose transporter member 1, transcript variant X1	no	NC_037648.1	+	yes	-0.101	0.000147802	0.00815214	rna-XM_016914873.2	rna-XM_016914872.2,MSTRG.8606.1,rna-XM_016914871.2	15474867	15475000	15473485	15473544	15475282	15475356	29129143	128429443	122,90,210	265232229	281	149	0.107,0.138,0.146	0.196,0.171,0.327	0.130333	0.231333	no	yes	yes	no
SE_1530	gene-LOC410741	LOC410741	proton-coupled amino acid transporter-like protein pathetic, transcript variant X1	no	NC_037638.1	-	yes	0.183	0.000392812	0.0159942	MSTRG.517.3	rna-XM_394217.5,rna-XM_006564994.3	7010245	7011386	7006630	7007038	7013920	7014006	205151128	0,32,28	163,152,91	58,39,30	298	149	1.0,0.702,0.696	0.584,0.661,0.603	0.799333	0.616	yes	no	no	yes
SE_3751	gene-LOC411854	LOC411854	heat shock factor protein, transcript variant X2	yes	NC_037647.1	-	yes	0.491	0.000388809	0.0159146	MSTRG.7479.2	-	8182817	8182891	8181851	8181957	8182982	8183617	1,2,4	0,0,3	0,0,2	5,3,0	222	149	1.0,1.0,0.472	0.0,0.0,1.0	0.824	0.333333	yes	no	no	yes
SE_7878	gene-LOC409084	LOC409084	arginine-glutamic acid dipeptide repeats protein, transcript variant X1	no	NC_037651.1	+	yes	0.251	1.81007e-11	3.39538e-08	-	-	6616700	6616842	6615452	6615678	6618615	6618957	8,64,91	0,1,0	77,74,64	21,12,8	290	149	1.0,0.97,1.0	0.653,0.76,0.804	0.99	0.739	yes	no	no	yes
SE_2165	gene-LOC409435	LOC409435	phosphatidylinositol-binding clathrin assembly protein LAP, transcript variant X1	no	NC_037645.1	-	yes	-0.262	0.00187329	0.0471125	-	rna-XM_006563833.3,rna-XM_006563835.3	6432715	6433426	6430784	6430902	6434159	6434204	0,5,2	5,13,7	14,7,8	7,8,11	298	149	0.0,0.161,0.125	0.5,0.304,0.267	0.0953333	0.357	no	yes	yes	no
SE_4239	gene-LOC412191	LOC412191	protein diaphanous, transcript variant X3	no	NC_037638.1	+	yes	0.034	0.00192071	0.0478761	rna-XR_003306509.1	MSTRG.905.5,rna-XM_395654.7,rna-XR_003306507.1,rna-XR_003306508.1	14265249	14265437	14262540	14262621	14265529	14265712	0,8,15	2,41,53	2,1,7	59,40,39	298	149	0.0,0.089,0.124	0.017,0.012,0.082	0.071	0.037	yes	no	no	yes
SE_4001	gene-LOC100576993	LOC100576993	zinc finger protein 1, transcript variant X1	yes	NC_037641.1	-	yes	0.074	0.00114913	0.0333462	MSTRG.2968.7	MSTRG.2968.2	44067	45495	30150	30452	46266	47196	48214243	0,2,10	294259281	12,16,21	298	149	1.0,0.982,0.924	0.925,0.89,0.87	0.968667	0.895	yes	no	no	yes
SE_4004	gene-LOC100576993	LOC100576993	zinc finger protein 1, transcript variant X1	yes	NC_037641.1	-	yes	0.075	0.00089784	0.0283841	MSTRG.2968.5	-	44067	45512	30150	30452	46266	47588	48218245	0,2,10	293253279	12,16,21	298	149	1.0,0.982,0.925	0.924,0.888,0.869	0.969	0.893667	yes	no	no	yes
SE_3009	gene-LOC100576868	LOC100576868	uncharacterized LOC100576868, transcript variant X1	no	NC_037643.1	-	yes	0.667	1.40755e-07	7.2977e-05	rna-XR_003304823.1,rna-XR_003304824.1,rna-XR_003304820.1	rna-XR_003304825.1,rna-XR_003304821.1	9366231	9366333	9350046	9350206	9378992	9379222	3,2,1	0,0,1	0,2,0	1,2,2	250	149	1.0,1.0,0.373	0.0,0.373,0.0	0.791	0.124333	yes	no	no	yes
SE_2512	gene-LOC409665	LOC409665	LIM domain and actin-binding protein 1, transcript variant X1	yes	NC_037652.1	-	yes	0.032	0.00190983	0.0477581	rna-XM_026445589.1,rna-XM_026445597.1,rna-XM_026445588.1,rna-XM_026445594.1,rna-XM_026445598.1,rna-XM_026445599.1,rna-XM_026445616.1,rna-XM_026445590.1,rna-XM_026445615.1,rna-XM_026445603.1,rna-XM_026445591.1,rna-XM_026445614.1,rna-XM_026445595.1,rna-XM_026445593.1,MSTRG.10531.2,MSTRG.10531.3,rna-XM_026445600.1,rna-XM_026445606.1,rna-XM_026445607.1,MSTRG.10531.34,rna-XM_026445617.1	rna-XM_026445596.1,rna-XM_026445605.1	5936522	5936633	5935553	5935643	5938363	5938552	67228217	0,0,0	364283289	6,2,10	259	149	1.0,1.0,1.0	0.972,0.988,0.943	1	0.967667	yes	no	no	yes
SE_7584	gene-LOC412288	LOC412288	WD repeat-containing protein 7, transcript variant X1	no	NC_037638.1	+	yes	-0.192	1.0237e-05	0.00131151	rna-XM_016913526.2,MSTRG.1345.3,rna-XM_006571510.3,rna-XM_016913544.2,rna-XM_016913511.2,MSTRG.1345.21,rna-XM_016913516.2,rna-XM_016913563.2,rna-XM_016913521.2	MSTRG.1345.2,rna-XM_026444195.1,rna-XM_016913542.2,MSTRG.1345.20,MSTRG.1345.23,rna-XM_016913537.2,rna-XM_006571524.3,rna-XM_016913553.2,MSTRG.1345.22,MSTRG.1345.19	24642828	24642855	24641472	24641618	24644039	24644130	0,1,2	2,30,26	1,10,13	9,28,21	175	149	0.0,0.028,0.061	0.086,0.233,0.345	0.0296667	0.221333	no	yes	yes	no
SE_836	gene-LOC413909	LOC413909	tyrosine--tRNA ligase, cytoplasmic, transcript variant X12	yes	NC_037651.1	+	yes	0.218	0.000241479	0.0116844	rna-XM_026445013.1,rna-XM_026445016.1	-	9092342	9092464	9092178	9092280	9092531	9092621	45,93,122	10,0,20	133,111,84	44,28,43	270	149	0.713,1.0,0.771	0.625,0.686,0.519	0.828	0.61	yes	no	no	yes
SE_833	gene-LOC413909	LOC413909	tyrosine--tRNA ligase, cytoplasmic, transcript variant X12	yes	NC_037651.1	+	yes	-0.444	8.60273e-05	0.00522683	rna-XM_026445016.1	-	9092178	9092280	9090430	9090705	9093423	9093827	4,13,0	2,0,7	15,14,12	0,0,1	250	149	0.544,1.0,0.0	1.0,1.0,0.877	0.514667	0.959	no	yes	yes	no
SE_780	gene-LOC410439	LOC410439	basement membrane-specific heparan sulfate proteoglycan core protein, transcript variant X1	no	NC_037650.1	+	yes	-0.04	0.000972204	0.0297671	rna-XM_016915917.2,rna-XM_006560412.3,rna-XM_006560411.3,rna-XM_026444738.1,rna-XM_026444737.1	MSTRG.9419.7,rna-XM_026444739.1,rna-XM_006560414.3,MSTRG.9419.8	5144015	5144075	5141821	5142032	5146266	5146417	0,1,0	11,65,88	9,3,5	86,100,87	208	149	0.0,0.011,0.0	0.07,0.021,0.04	0.00366667	0.0436667	no	yes	yes	no
SE_783	gene-LOC410439	LOC410439	basement membrane-specific heparan sulfate proteoglycan core protein, transcript variant X1	yes	NC_037650.1	+	yes	-0.135	0.000383658	0.0158708	rna-XM_006560412.3,rna-XM_006560411.3,rna-XM_026444739.1,rna-XM_026444738.1,rna-XM_006560414.3	-	5146266	5146417	5141821	5142032	5150861	5154199	11,68,88	2,2,6	89,100,87	0,2,0	298	149	0.733,0.944,0.88	1.0,0.962,1.0	0.852333	0.987333	no	yes	yes	no
SE_784	gene-LOC410439	LOC410439	basement membrane-specific heparan sulfate proteoglycan core protein, transcript variant X1	yes	NC_037650.1	+	yes	-0.163	0.000164048	0.00877257	rna-XM_006560411.3,rna-XM_026444739.1,rna-XM_026444738.1	rna-XM_006560412.3,rna-XM_006560414.3	5146982	5147143	5141821	5142032	5150861	5154199	9,76,58	2,2,6	84,94,88	0,2,0	298	149	0.692,0.95,0.829	1.0,0.959,1.0	0.823667	0.986333	no	yes	yes	no
SE_786	gene-LOC410439	LOC410439	basement membrane-specific heparan sulfate proteoglycan core protein, transcript variant X1	yes	NC_037650.1	+	yes	-0.162	0.000163749	0.00877257	rna-XM_006560412.3,rna-XM_006560414.3	rna-XM_006560411.3,rna-XM_026444739.1,rna-XM_026444738.1	5146994	5147143	5141821	5142032	5150861	5154199	9,76,58	2,2,6	88,94,87	0,2,0	297	149	0.693,0.95,0.829	1.0,0.959,1.0	0.824	0.986333	no	yes	yes	no
SE_8822	gene-LOC410578	LOC410578	sodium- and chloride-dependent glycine transporter 2, transcript variant X1	yes	NC_037652.1	+	yes	-0.048	0.000230463	0.0113437	MSTRG.10734.1,rna-XM_394056.7,rna-XM_006563666.3	rna-XM_026445654.1	8858040	8858379	8856731	8856969	8862759	8862912	173227344	7,11,7	460388586	5,5,4	298	149	0.925,0.912,0.961	0.979,0.975,0.987	0.932667	0.980333	no	yes	yes	no
SE_4214	gene-LOC726947	LOC726947	TGF-beta-activated kinase 1 and MAP3K7-binding protein 3, transcript variant X2	yes	NC_037651.1	+	yes	-0.08	1.85123e-05	0.00182241	rna-XM_016916103.2	-	9369385	9369902	9366539	9366718	9370493	9370880	49,70,107	0,5,7	73123118	0,0,0	298	149	1.0,0.875,0.884	1.0,1.0,1.0	0.919667	1	no	yes	yes	no
SE_4217	gene-LOC102653897	LOC102653897	uncharacterized LOC102653897	yes	NC_037650.1	+	yes	-0.105	0.0017221	0.0444817	MSTRG.9210.1	-	884851	884959	809801	809936	920284	920429	9,26,16	0,7,0	18,2,5	0,0,0	256	149	1.0,0.684,1.0	1.0,1.0,1.0	0.894667	1	no	yes	yes	no
SE_4210	gene-LOC726947	LOC726947	TGF-beta-activated kinase 1 and MAP3K7-binding protein 3, transcript variant X2	no	NC_037651.1	+	yes	0.061	4.96623e-05	0.00344843	-	rna-XM_016916104.2	9366539	9366718	9363136	9363382	9370493	9370880	2,7,7	21,47,48	0,0,0	29,29,39	298	149	0.045,0.069,0.068	0.0,0.0,0.0	0.0606667	0	yes	no	no	yes
SE_4219	gene-LOC107965338	LOC107965338	synaptic vesicle glycoprotein 2C	no	NC_037649.1	-	yes	0.127	0.000388658	0.0159146	-	-	984540	984656	983788	984440	984762	984917	16,7,14	0,0,0	10,2,23	0,0,8	264	149	1.0,1.0,1.0	1.0,1.0,0.619	1	0.873	yes	no	no	yes
SE_2747	gene-LOC724292	LOC724292	disks large 1 tumor suppressor protein, transcript variant X1	no	NC_037649.1	-	yes	0.118	0.00155606	0.0418736	rna-XM_026444415.1,rna-XM_026444426.1,rna-XM_026444416.1,rna-XM_026444421.1,rna-XM_026444423.1,rna-XM_026444422.1,rna-XM_026444425.1,rna-XM_026444414.1,rna-XM_026444411.1,rna-XM_026444412.1	rna-XM_026444418.1,MSTRG.8922.18,MSTRG.8922.15,MSTRG.8922.16,rna-XM_026444417.1	5556770	5556869	5555426	5555576	5557888	5557930	8,5,6	11,47,44	4,1,3	64,51,44	247	149	0.305,0.06,0.076	0.036,0.012,0.04	0.147	0.0293333	yes	no	no	yes
SE_8219	gene-Mir6060	Mir6060	microRNA 6060	no	NC_037639.1	+	yes	-0.059	1.84561e-05	0.00182241	MSTRG.2019.3	MSTRG.2019.2,MSTRG.2019.1	14058410	14058614	14056827	14057082	14060755	14060908	19,17,32	107172180	129,46,43	419157146	298	149	0.082,0.047,0.082	0.133,0.128,0.128	0.0703333	0.129667	no	yes	yes	no
SE_2688	gene-LOC100578434	LOC100578434	sushi, von Willebrand factor type A, EGF and pentraxin domain-containing protein 1, transcript variant X1	yes	NC_037643.1	+	yes	0.095	1.83613e-06	0.000374896	rna-XM_006564081.3,rna-XM_026441540.1,rna-XM_006564080.3	MSTRG.4674.4,MSTRG.4674.6,MSTRG.4674.10,MSTRG.4674.9	6635673	6635831	6635395	6635609	6635962	6636051	15,89,138	0,0,0	93,42,83	10,0,5	298	149	1.0,1.0,1.0	0.823,1.0,0.892	1	0.905	yes	no	no	yes
SE_2689	gene-LOC100578434	LOC100578434	sushi, von Willebrand factor type A, EGF and pentraxin domain-containing protein 1, transcript variant X1	yes	NC_037643.1	+	yes	0.086	2.61214e-06	0.000451436	MSTRG.4674.4,MSTRG.4674.6,MSTRG.4674.10	rna-XM_006564081.3,rna-XM_026441540.1,MSTRG.4674.9,rna-XM_006564080.3	6635673	6635835	6635395	6635609	6635962	6636051	15104147	0,0,0	106,46,91	10,0,5	298	149	1.0,1.0,1.0	0.841,1.0,0.901	1	0.914	yes	no	no	yes
SE_818	gene-LOC410694	LOC410694	transcription factor collier, transcript variant X1	no	NC_037638.1	+	yes	0.695	2.18296e-11	3.39538e-08	rna-XM_026443658.1	-	27309994	27310234	27309382	27309625	27310612	27310717	4,2,10	0,0,0	3,0,5	6,8,1	298	149	1.0,1.0,1.0	0.2,0.0,0.714	1	0.304667	yes	no	no	yes
SE_3472	gene-LOC726625	LOC726625	4-coumarate--CoA ligase 1, transcript variant X2	no	NC_037645.1	+	yes	0.117	1.58508e-09	1.76102e-06	MSTRG.6508.5	-	12117583	12117749	12117000	12117263	12125192	12125324	84,122,96	0,0,0	63106206	0,8,29	298	149	1.0,1.0,1.0	1.0,0.869,0.78	1	0.883	yes	no	no	yes
SE_8686	gene-LOC409492	LOC409492	slowpoke-binding protein, transcript variant X5	no	NC_037640.1	-	yes	0.522	2.4987e-06	0.000451436	rna-XM_006571978.2	rna-XM_006571975.3,rna-XM_026439718.1	664117	664165	663869	664043	664253	664327	14,5,7	4,6,2	1,0,2	7,4,7	196	149	0.727,0.388,0.727	0.098,0.0,0.178	0.614	0.092	yes	no	no	yes
SE_1302	gene-LOC725366	LOC725366	anosmin-1, transcript variant X1	yes	NC_037644.1	+	yes	-0.227	7.80692e-06	0.00108374	rna-XM_016913271.2,MSTRG.5520.1,rna-XM_006564272.3	-	8683717	8683910	8682062	8682187	8685013	8685343	12,36,21	2,0,8	42,36,44	0,0,0	298	149	0.75,1.0,0.568	1.0,1.0,1.0	0.772667	1	no	yes	yes	no
SE_6820	gene-LOC102655185	LOC102655185	serine-rich adhesin for platelets-like, transcript variant X1	yes	NC_037638.1	-	yes	0.045	2.94901e-05	0.00243984	MSTRG.232.12	-	3213964	3214141	3212418	3213871	3214318	3214747	93,87,110	2,0,0	127,63,245	2,0,21	298	149	0.959,1.0,1.0	0.969,1.0,0.854	0.986333	0.941	yes	no	no	yes
SE_8537	gene-LOC410997	LOC410997	organic cation transporter 1, transcript variant X2	yes	NC_037641.1	+	yes	-0.094	9.98846e-07	0.00029877	MSTRG.3503.2	-	12040188	12041496	12039975	12040107	12041806	12043180	78164165	4,17,5	65164139	0,0,3	298	149	0.907,0.828,0.943	1.0,1.0,0.959	0.892667	0.986333	no	yes	yes	no
SE_5555	gene-LOC102654683	LOC102654683	farnesyl pyrophosphate synthase	no	NC_037650.1	+	yes	0.042	0.000675922	0.0232595	rna-XM_006572034.3	-	688014	688153	685853	686096	690761	690902	64157175	1,4,0	205255347	1,2,39	287	149	0.971,0.953,1.0	0.991,0.985,0.822	0.974667	0.932667	yes	no	no	yes
SE_5550	gene-LOC411535	LOC411535	rho GTPase-activating protein 44, transcript variant X1	no	NC_037648.1	+	yes	0.209	1.84498e-06	0.000374896	rna-XM_006572207.3	rna-XM_395006.7	5023147	5023208	5022900	5023073	5023328	5023376	57,54,85	37,44,53	35,31,31	72,39,58	209	149	0.523,0.467,0.533	0.257,0.362,0.276	0.507667	0.298333	yes	no	no	yes
SE_8531	gene-LOC724551	LOC724551	BRCA1-associated RING domain protein 1	yes	NC_037652.1	-	yes	-0.124	0.000381135	0.0158708	rna-XM_001120441.5	-	9292873	9293062	9292303	9292384	9293364	9293644	25,37,37	0,4,7	72,99,92	0,2,2	298	149	1.0,0.822,0.725	1.0,0.961,0.958	0.849	0.973	no	yes	yes	no
SE_4790	gene-LOC409882	LOC409882	TLD domain-containing protein 2, transcript variant X1	yes	NC_037642.1	-	yes	0.053	0.000616389	0.0217893	MSTRG.3888.8	-	6706364	6706433	6705044	6705154	6735178	6737174	2,43,42	0,0,0	107,59,109	0,0,14	217	149	1.0,1.0,1.0	1.0,1.0,0.842	1	0.947333	yes	no	no	yes
SE_4791	gene-LOC409882	LOC409882	TLD domain-containing protein 2, transcript variant X1	yes	NC_037642.1	-	yes	0.219	2.58545e-05	0.00223412	MSTRG.3888.4,MSTRG.3888.9	-	6706364	6706433	6705044	6705154	6784996	6785291	2,31,29	0,1,2	29,33,47	5,8,16	217	149	1.0,0.955,0.909	0.799,0.739,0.669	0.954667	0.735667	yes	no	no	yes
SE_8437	gene-LOC726302	LOC726302	alpha-protein kinase 1, transcript variant X1	no	NC_037652.1	-	yes	-0.336	0.000149909	0.00821015	rna-XM_026445312.1	-	6246790	6247474	6242502	6245373	6268158	6270427	1,5,5	0,10,1	24,9,10	1,0,0	298	149	1.0,0.2,0.714	0.923,1.0,1.0	0.638	0.974333	no	yes	yes	no
SE_4542	gene-LOC552377	LOC552377	diacylglycerol O-acyltransferase 1, transcript variant X1	yes	NC_037650.1	-	yes	0.062	0.000600352	0.0214171	rna-XM_624751.6,rna-XM_006560311.3,rna-XM_016915827.2	MSTRG.9481.10,rna-XM_016915825.2	6798051	6798104	6769154	6769310	6810729	6810824	30,55,73	0,1,0	60,78,74	3,5,4	201	149	1.0,0.976,1.0	0.937,0.92,0.932	0.992	0.929667	yes	no	no	yes
SE_4899	gene-LOC551409	LOC551409	uncharacterized LOC551409, transcript variant X1	yes	NC_037645.1	-	yes	-0.314	3.75236e-05	0.00295358	-	-	8736664	8736738	8678101	8680088	8737877	8738089	2,30,19	2,12,1	13,19,12	1,0,0	222	149	0.402,0.627,0.927	0.897,1.0,1.0	0.652	0.965667	no	yes	yes	no
SE_6367	gene-LOC412003	LOC412003	GTPase-activating protein, transcript variant X1	yes	NC_037639.1	-	yes	0.268	3.99409e-07	0.000149385	rna-XM_006572017.3,rna-XM_026438969.1,rna-XM_026438970.1,rna-XM_026438967.1,rna-XM_026438968.1	-	142159	142316	141833	142021	142569	142839	6,28,16	0,0,0	37,15,25	5,4,4	298	149	1.0,1.0,1.0	0.787,0.652,0.758	1	0.732333	yes	no	no	yes
SE_299	gene-LOC725179	LOC725179	inositol hexakisphosphate and diphosphoinositol-pentakisphosphate kinase 2, transcript variant X1	no	NC_037651.1	+	yes	0.141	3.75172e-05	0.00295358	MSTRG.9743.6	rna-XM_026444946.1	5054040	5054088	5053559	5053708	5057971	5058151	12,39,42	0,0,0	23,54,63	8,5,0	196	149	1.0,1.0,1.0	0.686,0.891,1.0	1	0.859	yes	no	no	yes
SE_8614	gene-LOC410769	LOC410769	puromycin-sensitive aminopeptidase, transcript variant X1	no	NC_037638.1	+	yes	-0.06	1.97882e-11	3.39538e-08	rna-XM_394245.6	-	816992	817237	816288	816607	817560	817711	199493600	9,19,13	776764675	3,1,2	298	149	0.917,0.928,0.958	0.992,0.997,0.994	0.934333	0.994333	no	yes	yes	no
SE_3200	gene-LOC726582	LOC726582	prominin-like protein, transcript variant X1	no	NC_037651.1	+	yes	-0.201	3.83582e-05	0.00295358	rna-XM_026444899.1,rna-XM_001122309.5,rna-XM_026444906.1,rna-XM_026444900.1,rna-XM_026444908.1,rna-XM_026444904.1,rna-XM_026444896.1,rna-XM_026444905.1,rna-XM_026444902.1,rna-XM_026444898.1	rna-XM_026444901.1,rna-XM_006562939.3,rna-XM_026444903.1,MSTRG.9945.1,MSTRG.9945.2	7874148	7874172	7873939	7874061	7875388	7875684	0,0,0	1,3,8	0,6,3	11,12,6	172	149	0.0,0.0,0.0	0.0,0.302,0.302	0	0.201333	no	yes	yes	no
SE_5335	gene-LOC727349	LOC727349	RNA-binding protein 1, transcript variant X1	no	NC_037647.1	-	yes	0.023	0.000401619	0.0161349	rna-XR_003305469.1	rna-XM_026443322.1,rna-XM_026443321.1,rna-XM_026443324.1,rna-XM_026443323.1	80964	81104	53476	53563	98149	98197	24,23,20	301233249	4,12,16	306262255	288	149	0.04,0.049,0.04	0.007,0.023,0.031	0.043	0.0203333	yes	no	no	yes
SE_7185	gene-LOC100576709	LOC100576709	mitogen-activated protein kinase-binding protein 1, transcript variant X3	yes	NC_037653.1	-	yes	-0.129	0.000354784	0.0152885	MSTRG.10862.1,rna-XM_006557757.3	-	1643252	1643387	1642526	1642675	1647557	1647654	5,28,23	0,1,7	42,28,23	1,0,0	283	149	1.0,0.936,0.634	0.957,1.0,1.0	0.856667	0.985667	no	yes	yes	no
SE_1179	gene-LOC552833	LOC552833	pre-mRNA-splicing regulator female-lethal(2)D, transcript variant X1	no	NC_037648.1	+	yes	-0.202	3.76628e-05	0.00295358	rna-XM_016915098.2	-	11065850	11066107	11065069	11065699	11066791	11066916	0,0,1	4,17,11	6,0,10	17,7,5	298	149	0.0,0.0,0.043	0.15,0.0,0.5	0.0143333	0.216667	no	yes	yes	no
SE_1177	gene-LOC552833	LOC552833	pre-mRNA-splicing regulator female-lethal(2)D, transcript variant X1	no	NC_037648.1	+	yes	0.073	0.00205663	0.0497768	MSTRG.8249.3	rna-XM_006566266.2	11065188	11065699	11064333	11064687	11066791	11066916	4,17,14	17,57,37	17,7,7	90,75,76	298	149	0.105,0.13,0.159	0.086,0.045,0.044	0.131333	0.0583333	yes	no	no	yes
SE_1175	gene-LOC100576101	LOC100576101	coiled-coil domain-containing protein 61, transcript variant X1	no	NC_037642.1	+	yes	0.089	8.25475e-07	0.000267488	rna-XM_016912147.1	MSTRG.4072.1	9553422	9553505	9553044	9553272	9553561	9553713	3,6,16	40,50,43	2,3,0	58,78,69	231	149	0.046,0.072,0.194	0.022,0.024,0.0	0.104	0.0153333	yes	no	no	yes
SE_145	gene-LOC727479	LOC727479	zinc transporter 1, transcript variant X1	no	NC_037638.1	+	yes	0.07	0.000859219	0.0279588	rna-XM_006562512.3	-	4780504	4780649	4773376	4773498	4782435	4782628	40142171	0,0,0	55171343	3,11,0	293	149	1.0,1.0,1.0	0.903,0.888,1.0	1	0.930333	yes	no	no	yes
SE_3439	gene-LOC726113	LOC726113	protein-serine O-palmitoleoyltransferase porcupine	yes	NC_037638.1	+	yes	0.094	0.000752878	0.0252376	MSTRG.940.1	-	14821855	14822072	14821141	14821499	14822170	14822277	42,23,58	1,0,1	58,57,61	5,4,3	298	149	0.955,1.0,0.967	0.853,0.877,0.91	0.974	0.88	yes	no	no	yes
SE_3433	gene-LOC411175	LOC411175	protein groucho, transcript variant X1	no	NC_037643.1	-	yes	-0.076	0.00139431	0.0388433	rna-XM_016912552.2,rna-XM_394649.6	MSTRG.4736.3	8416075	8416101	8408367	8408511	8418144	8418421	35,97,105	8,0,6	98,76,111	4,0,0	174	149	0.789,1.0,0.937	0.955,1.0,1.0	0.908667	0.985	no	yes	yes	no
SE_841	gene-LOC107965692	LOC107965692	poly(ADP-ribose) glycohydrolase, transcript variant X1	no	NC_037653.1	-	yes	0.09	0.00109304	0.0320885	rna-XM_026445900.1	-	3013776	3013886	3013469	3013630	3016678	3016796	14,43,63	0,0,1	44,58,45	4,0,5	258	149	1.0,1.0,0.973	0.864,1.0,0.839	0.991	0.901	yes	no	no	yes
SE_2063	gene-LOC552289	LOC552289	RNA-binding protein 39, transcript variant X1	no	NC_037646.1	+	yes	0.086	0.000168245	0.00890095	rna-XM_006561717.3	-	7767862	7767936	7767324	7767599	7769958	7770023	11,72,87	37124178	85,41,55	235248225	222	149	0.166,0.28,0.247	0.195,0.1,0.141	0.231	0.145333	yes	no	no	yes
SE_3227	gene-LOC552459	LOC552459	glycine-rich cell wall structural protein, transcript variant X1	yes	NC_037648.1	-	yes	-0.593	0.00164298	0.0434606	-	-	15968201	15968321	15967860	15968006	15968405	15968459	0,1,2	14,6,7	0,3,5	18,0,0	268	149	0.0,0.085,0.137	0.0,1.0,1.0	0.074	0.666667	no	yes	yes	no
SE_2595	gene-LOC412291	LOC412291	uncharacterized protein KIAA2013 homolog	yes	NC_037646.1	+	yes	0.053	0.000163369	0.00877257	rna-XM_395752.6	-	12342027	12342499	12341017	12341490	12343028	12343266	85147171	0,0,0	207166209	0,8,8	298	149	1.0,1.0,1.0	1.0,0.912,0.929	1	0.947	yes	no	no	yes
SE_1627	gene-LOC102656074	LOC102656074	reticulon-1-A, transcript variant X1	no	NC_037646.1	+	yes	-0.048	1.73186e-05	0.00177339	rna-XM_026443073.1	-	7735093	7735157	7724532	7724993	7735696	7735904	6,45,35	162484528	38,47,178	379564689	212	149	0.025,0.061,0.045	0.066,0.055,0.154	0.0436667	0.0916667	no	yes	yes	no
SE_1620	gene-LOC725527	LOC725527	cytochrome b-c1 complex subunit Rieske, mitochondrial, transcript variant X1	yes	NC_037638.1	-	yes	0.056	0.000806674	0.0265826	MSTRG.894.1	-	14136895	14137036	14136339	14136827	14137099	14137221	1015687813	91,20,56	912686834	106,54,89	289	149	0.852,0.947,0.882	0.816,0.868,0.829	0.893667	0.837667	yes	no	no	yes
SE_1628	gene-LOC102656074	LOC102656074	reticulon-1-A, transcript variant X1	no	NC_037646.1	+	yes	-0.033	1.34365e-08	1.04496e-05	rna-XM_026443073.1	rna-XM_006561705.3,MSTRG.6895.6,MSTRG.6895.2,rna-XM_006561707.3	7735093	7735157	7728714	7728750	7735696	7735904	6,44,35	293934996	38,47,178	7509301107	212	149	0.014,0.032,0.024	0.034,0.034,0.102	0.0233333	0.0566667	no	yes	yes	no
SE_5679	gene-LOC727118	LOC727118	cytochrome P450 302a1, mitochondrial, transcript variant X2	yes	NC_037650.1	+	yes	0.06	0.000344028	0.0151159	rna-XM_026444631.1,MSTRG.9227.1,rna-XM_026444630.1	-	1134844	1135085	1133758	1134252	1136027	1136203	129150168	1,0,5	266236186	7,15,9	298	149	0.985,1.0,0.944	0.95,0.887,0.912	0.976333	0.916333	yes	no	no	yes
SE_8365	gene-LOC409468	LOC409468	venom metalloproteinase 3, transcript variant X1	no	NC_037638.1	+	yes	0.188	0.0016023	0.0429693	MSTRG.335.2	-	5243422	5243516	5242894	5243347	5244931	5245221	6,26,25	0,3,0	20,11,17	5,0,8	242	149	1.0,0.842,1.0	0.711,1.0,0.567	0.947333	0.759333	yes	no	no	yes
SE_3412	gene-LOC551217	LOC551217	high affinity copper uptake protein 1, transcript variant X2	no	NC_037640.1	+	yes	-0.065	0.000177361	0.0091347	rna-XM_623612.6,rna-XM_016911478.1	-	3484332	3484362	3483959	3484192	3484612	3484938	118111121	12,12,11	67107160	6,0,4	178	149	0.892,0.886,0.902	0.903,1.0,0.971	0.893333	0.958	no	yes	yes	no
SE_3146	gene-LOC551919	LOC551919	leupaxin, transcript variant X10	yes	NC_037642.1	+	yes	0.171	0.00123327	0.0352615	MSTRG.4207.1	-	11238930	11239602	11236196	11236381	11239888	11240101	10,17,20	0,0,0	19,24,12	10,0,0	298	149	1.0,1.0,1.0	0.487,1.0,1.0	1	0.829	yes	no	no	yes
SE_1368	gene-LOC412401	LOC412401	lipophorin receptor, transcript variant X1	yes	NC_037642.1	-	yes	0.207	0.000918201	0.0287988	rna-XM_026440679.1,rna-XM_026440676.1,rna-XM_026440677.1,rna-XM_026440682.1,rna-XM_026440675.1	rna-XM_026440678.1,rna-XM_026440680.1	67448	67571	59975	60208	87467	87590	8111153	0,15,14	145132112	31,33,36	271	149	1.0,0.803,0.857	0.72,0.687,0.631	0.886667	0.679333	yes	no	no	yes
SE_2432	gene-LOC410758	LOC410758	mRNA decay activator protein ZFP36L3, transcript variant X3	no	NC_037638.1	-	yes	0.114	9.84604e-07	0.00029877	rna-XM_026438998.1,MSTRG.192.5,rna-XM_026438987.1,rna-XM_026439001.1,rna-XM_026439013.1,rna-XM_026439000.1,rna-XM_026439016.1,rna-XM_026439026.1,rna-XM_026439022.1,rna-XM_026439010.1,rna-XM_026439025.1,rna-XM_016913949.2,rna-XM_026438982.1	MSTRG.192.2,MSTRG.192.3,MSTRG.192.1,rna-XM_026439004.1,rna-XM_026439028.1	3084055	3084136	3082733	3082904	3086486	3086672	1,10,9	11,18,60	2,0,2	61,91,26	229	149	0.056,0.266,0.089	0.021,0.0,0.048	0.137	0.023	yes	no	no	yes
SE_2434	gene-LOC410758	LOC410758	mRNA decay activator protein ZFP36L3, transcript variant X3	no	NC_037638.1	-	yes	-0.252	4.36232e-06	0.000678515	rna-XM_026438998.1,rna-XM_026438987.1,rna-XM_026439001.1,rna-XM_026439013.1,rna-XM_026439000.1,rna-XM_026439010.1,rna-XM_026439004.1,rna-XM_016913949.2,rna-XM_026438982.1	MSTRG.192.5,MSTRG.192.2,MSTRG.192.3,MSTRG.192.1,rna-XM_026439016.1,rna-XM_026439022.1,rna-XM_026439025.1,rna-XM_026439028.1	3100045	3100264	3086486	3086672	3114128	3114170	0,0,0	3,6,8	5,5,5	19,3,11	298	149	0.0,0.0,0.0	0.116,0.455,0.185	0	0.252	no	yes	yes	no
SE_6634	gene-LOC409722	LOC409722	basement membrane-specific heparan sulfate proteoglycan core protein, transcript variant X33	yes	NC_037645.1	-	yes	0.08	4.50426e-05	0.00324349	rna-XM_026442408.1,rna-XM_026442407.1,rna-XM_026442410.1,rna-XM_026442406.1,rna-XM_026442411.1,MSTRG.6220.3,MSTRG.6220.5,MSTRG.6220.4,MSTRG.6220.6,rna-XM_026442400.1,rna-XM_026442396.1,rna-XM_026442395.1,rna-XM_026442394.1,rna-XM_026442409.1,rna-XM_026442405.1,rna-XM_026442404.1,rna-XM_026442391.1,rna-XM_026442403.1,rna-XM_026442401.1,rna-XM_026442402.1,rna-XM_026442412.1,rna-XM_026442413.1,rna-X…	rna-XM_026442399.1	7103870	7104080	7103567	7103684	7104466	7104616	4327322	0,6,6	329305243	15,24,12	298	149	1.0,0.965,0.964	0.916,0.864,0.91	0.976333	0.896667	yes	no	no	yes
SE_2959	gene-LOC411452	LOC411452	band 4.1-like protein 4A, transcript variant X5	no	NC_037639.1	-	yes	0.291	0.000255048	0.0121688	rna-XM_006559075.2,rna-XM_006559077.3,rna-XM_006559076.2,rna-XM_006559079.3,rna-XM_006559078.3	-	4734435	4734542	4733952	4734168	4736207	4736366	13,7,8	0,0,1	7,9,3	0,2,6	255	149	1.0,1.0,0.824	1.0,0.724,0.226	0.941333	0.65	yes	no	no	yes
SE_5731	gene-LOC100576879	LOC100576879	GATOR complex protein DEPDC5, transcript variant X1	no	NC_037650.1	+	yes	0.655	3.34024e-05	0.00273443	MSTRG.9527.2	rna-XM_026444671.1,MSTRG.9527.1,rna-XM_026444667.1	8732029	8732103	8730519	8730720	8733179	8733250	4,3,4	0,0,8	0,3,0	5,5,8	222	149	1.0,1.0,0.251	0.0,0.287,0.0	0.750333	0.0956667	yes	no	no	yes
SE_5732	gene-LOC100576879	LOC100576879	GATOR complex protein DEPDC5, transcript variant X1	no	NC_037650.1	+	yes	0.135	0.00163245	0.0433296	MSTRG.9527.2	rna-XM_026444667.1	8732029	8732103	8731427	8731523	8733179	8733250	14,19,12	0,0,1	24,13,18	1,4,2	222	149	1.0,1.0,0.89	0.942,0.686,0.858	0.963333	0.828667	yes	no	no	yes
SE_5654	gene-LOC102654066	LOC102654066	uncharacterized LOC102654066, transcript variant X1	no	NC_037641.1	+	yes	-0.117	0.000586355	0.0210142	rna-XM_026440334.1	MSTRG.3342.1,rna-XM_026440333.1,rna-XM_026440332.1,rna-XM_026440336.1	8626169	8626478	8625458	8625605	8629020	8629280	3,4,14	0,3,5	1,2,7	1,0,0	298	149	1.0,0.4,0.583	0.333,1.0,1.0	0.661	0.777667	no	yes	yes	no
SE_5653	gene-LOC102654066	LOC102654066	uncharacterized LOC102654066, transcript variant X1	no	NC_037641.1	+	yes	-0.14	0.00016469	0.00877257	rna-XR_001702744.2	-	8626169	8626381	8625458	8625605	8629020	8629158	10,11,15	0,3,5	4,10,14	1,0,0	298	149	1.0,0.647,0.6	0.667,1.0,1.0	0.749	0.889	no	yes	yes	no
SE_5658	gene-LOC409486	LOC409486	RNA-binding protein 4.1, transcript variant X3	no	NC_037647.1	-	yes	-0.131	3.93966e-05	0.00297464	MSTRG.7787.4,MSTRG.7787.3,MSTRG.7787.1,MSTRG.7787.2	rna-XM_006569664.3,rna-XM_026443165.1	12047797	12050032	12046622	12046796	12052585	12052642	632490598	307232355	761751597	312177167	298	149	0.507,0.514,0.457	0.549,0.68,0.641	0.492667	0.623333	no	yes	yes	no
SE_2383	gene-LOC410133	LOC410133	PDZ domain-containing RING finger protein 4	yes	NC_037639.1	-	yes	0.026	0.000944543	0.0292658	rna-XM_393616.7	-	15913449	15913485	15911849	15913349	15913563	15913662	96207230	2,0,2	218234245	12,10,0	184	149	0.975,1.0,0.989	0.936,0.95,1.0	0.988	0.962	yes	no	no	yes
SE_4925	gene-LOC409514	LOC409514	uncharacterized LOC409514	yes	NC_037653.1	+	yes	0.082	0.0010738	0.0317526	MSTRG.10943.2	-	3160296	3160351	3139403	3139802	3166087	3166247	10,58,39	0,0,0	46,41,46	0,4,5	203	149	1.0,1.0,1.0	1.0,0.883,0.871	1	0.918	yes	no	no	yes
SE_4922	gene-LOC550964	LOC550964	guanylate cyclase 32E, transcript variant X2	no	NC_037640.1	-	yes	0.381	0.00202551	0.0492262	MSTRG.2584.1	-	6343312	6343575	6340613	6340818	6348652	6349408	1,1,2	0,0,0	8,12,0	0,1,6	298	149	1.0,1.0,1.0	1.0,0.857,0.0	1	0.619	yes	no	no	yes
SE_7715	gene-LOC408591	LOC408591	PX domain-containing protein kinase-like protein, transcript variant X1	no	NC_037638.1	-	yes	0.051	0.000435582	0.0171087	-	-	11303163	11303208	11302750	11302926	11303283	11303437	5,28,9	125116117	10,2,5	143121149	193	149	0.03,0.157,0.056	0.051,0.013,0.025	0.081	0.0296667	yes	no	no	yes
SE_8178	gene-LOC724962	LOC724962	uncharacterized LOC724962, transcript variant X1	no	NC_037650.1	-	yes	0.142	4.31241e-06	0.000678515	rna-XM_026444813.1,MSTRG.9569.1	-	10481750	10481966	10478962	10479508	10484009	10484376	19,32,55	0,0,0	62,45,25	10,1,2	298	149	1.0,1.0,1.0	0.756,0.957,0.862	1	0.858333	yes	no	no	yes
SE_3168	gene-Mir9878	Mir9878	microRNA 9878	yes	NC_037651.1	-	yes	0.148	1.54583e-05	0.00169323	MSTRG.10059.1	-	9204206	9204381	9203604	9203900	9221472	9221556	6,47,41	0,0,0	57,49,30	4,3,4	298	149	1.0,1.0,1.0	0.877,0.891,0.789	1	0.852333	yes	no	no	yes
SE_1836	gene-LOC726260	LOC726260	uncharacterized LOC726260, transcript variant X1	no	NC_037642.1	+	yes	0.04	0.000674519	0.0232595	rna-XM_026440598.1	rna-XM_006564200.3,rna-XM_006564197.3,MSTRG.3933.2	7318174	7318337	7316781	7316874	7319997	7320319	14,1,7	58,66,85	0,3,2	42,69,67	298	149	0.108,0.008,0.04	0.0,0.021,0.015	0.052	0.012	yes	no	no	yes
SE_1830	gene-LOC102655407	LOC102655407	ATP-dependent RNA helicase p62-like, transcript variant X1	yes	NC_037648.1	+	yes	0.038	1.73303e-05	0.00177339	rna-XM_026443679.1,rna-XM_026443682.1	-	10618513	10618614	10618377	10618393	10619266	10620259	79334269	0,0,0	363312346	6,0,20	249	149	1.0,1.0,1.0	0.973,1.0,0.912	1	0.961667	yes	no	no	yes
SE_8713	gene-LOC409414	LOC409414	kinectin, transcript variant X1	no	NC_037642.1	+	yes	-0.021	0.000141106	0.00800982	rna-XM_026441076.1,rna-XM_026441080.1,rna-XM_026441079.1,rna-XM_026441081.1	rna-XM_026441078.1,rna-XM_026441082.1,MSTRG.3726.3,MSTRG.3726.2,rna-XM_026441077.1	2282699	2282739	2279519	2279600	2284500	2284839	7,0,12	594391565	24,14,9	365419598	188	149	0.009,0.0,0.017	0.05,0.026,0.012	0.00866667	0.0293333	no	yes	yes	no
SE_1839	gene-LOC409448	LOC409448	collagen alpha-1(IX) chain, transcript variant X1	no	NC_037643.1	-	yes	-0.542	1.9224e-05	0.00186881	MSTRG.4630.5,rna-XM_026441175.1	rna-XM_026441176.1	5322656	5322758	5322231	5322399	5323141	5323243	3,2,0	0,2,4	6,14,10	0,0,0	250	149	1.0,0.373,0.0	1.0,1.0,1.0	0.457667	1	no	yes	yes	no
SE_2417	gene-LOC412544	LOC412544	protein dopey-1 homolog, transcript variant X1	no	NC_037642.1	+	yes	0.181	8.09123e-05	0.00495476	rna-XM_006569940.3,MSTRG.4302.7	MSTRG.4302.4,MSTRG.4302.2,MSTRG.4302.3,MSTRG.4302.1,rna-XM_016912342.2	12631594	12631606	12630987	12631183	12631909	12632077	17,20,47	37,44,54	12,8,19	46,45,89	160	149	0.3,0.297,0.448	0.195,0.142,0.166	0.348333	0.167667	yes	no	no	yes
SE_6241	gene-LOC552802	LOC552802	COX assembly mitochondrial protein homolog	no	NC_037640.1	-	yes	-0.061	0.0013985	0.0388433	MSTRG.2865.2	MSTRG.2865.3	12273392	12273487	12273026	12273327	12273799	12273850	233270272	26,22,32	378369379	25,21,17	243	149	0.846,0.883,0.839	0.903,0.915,0.932	0.856	0.916667	no	yes	yes	no
SE_402	gene-LOC725290	LOC725290	transcription factor CP2-like protein 1, transcript variant X1	no	NC_037650.1	+	yes	-0.104	1.39585e-06	0.000328955	MSTRG.9353.5	rna-XM_006558488.3,rna-XR_003306013.1,rna-XM_006558487.3,rna-XM_006558486.3,MSTRG.9353.4	3736429	3739564	3734877	3735086	3739779	3742715	1,6,20	14,90,114	45,18,38	112,75,84	298	149	0.034,0.032,0.081	0.167,0.107,0.184	0.049	0.152667	no	yes	yes	no
SE_8923	gene-LOC107965817	LOC107965817	DNA replication complex GINS protein PSF3	no	NC_037646.1	+	yes	-0.096	0.00166278	0.0436873	rna-XM_026442842.1	MSTRG.6591.2,MSTRG.6591.1	516167	516312	514172	514358	516444	516574	39,38,39	0,0,8	45,57,72	0,0,0	293	149	1.0,1.0,0.713	1.0,1.0,1.0	0.904333	1	no	yes	yes	no
SE_8922	gene-LOC107965817	LOC107965817	DNA replication complex GINS protein PSF3	no	NC_037646.1	+	yes	-0.104	0.000370379	0.0156546	MSTRG.6591.1	rna-XM_026442842.1,MSTRG.6591.2	516167	516205	514172	514358	516444	516574	9,3,22	0,0,8	12,13,19	0,0,0	186	149	1.0,1.0,0.688	1.0,1.0,1.0	0.896	1	no	yes	yes	no
SE_4488	gene-LOC408664	LOC408664	homeodomain-interacting protein kinase 2, transcript variant X2	no	NC_037639.1	+	yes	0.078	0.000175436	0.00909576	MSTRG.2039.23,rna-XM_006568886.3	rna-XM_006568882.3,MSTRG.2039.5	14273939	14274227	14273127	14273351	14275126	14275325	126127142	2,4,0	126148119	6,10,8	298	149	0.969,0.941,1.0	0.913,0.881,0.881	0.97	0.891667	yes	no	no	yes
SE_7294	gene-LOC552604	LOC552604	SLIT-ROBO Rho GTPase-activating protein 1, transcript variant X2	no	NC_037643.1	-	yes	0.689	1.0026e-07	6.49766e-05	MSTRG.5175.10	MSTRG.5175.11	16907501	16907605	16904709	16906500	16907670	16907945	3,8,14	0,1,3	2,7,2	8,12,10	252	149	1.0,0.825,0.734	0.129,0.256,0.106	0.853	0.163667	yes	no	no	yes
SE_7291	gene-LOC552604	LOC552604	SLIT-ROBO Rho GTPase-activating protein 1, transcript variant X2	no	NC_037643.1	-	yes	0.701	2.03422e-06	0.000395503	-	-	16906626	16906684	16903841	16906500	16907670	16907945	1,5,6	0,1,3	3,1,0	8,12,10	206	149	1.0,0.783,0.591	0.213,0.057,0.0	0.791333	0.09	yes	no	no	yes
SE_1993	gene-LOC409554	LOC409554	intersectin-1, transcript variant X1	no	NC_037649.1	+	yes	0.078	0.000553384	0.020205	rna-XM_026444261.1,rna-XM_026444255.1,MSTRG.8848.2,MSTRG.8848.1,rna-XM_026444254.1,rna-XM_026444256.1,rna-XM_026444257.1,rna-XM_026444258.1	rna-XM_026444259.1,rna-XM_026444260.1	3322853	3322964	3322354	3322642	3323157	3323253	28,64,70	0,0,0	99,61,91	2,6,3	259	149	1.0,1.0,1.0	0.966,0.854,0.946	1	0.922	yes	no	no	yes
SE_3363	gene-LOC411076	LOC411076	queuosine salvage protein	no	NC_037642.1	-	yes	0.049	0.00152733	0.0414472	MSTRG.3842.1,rna-XM_394550.6	MSTRG.3842.2	5827625	5827785	5827210	5827324	5830730	5830946	218118222	1,2,5	218187223	17,8,2	298	149	0.991,0.967,0.957	0.865,0.921,0.982	0.971667	0.922667	yes	no	no	yes
SE_5903	gene-LOC413721	LOC413721	uncharacterized LOC413721, transcript variant X2	no	NC_037644.1	-	yes	-0.208	0.00109341	0.0320885	rna-XM_016913077.2	-	66242	66493	60961	61336	77758	78382	1,10,14	0,5,1	27,25,16	0,0,0	298	149	1.0,0.5,0.875	1.0,1.0,1.0	0.791667	1	no	yes	yes	no
SE_7330	gene-LOC100577030	LOC100577030	QRFP-like peptide receptor, transcript variant X1	no	NC_037651.1	-	yes	-0.052	7.43604e-05	0.00462641	rna-XR_003306071.1,rna-XR_003306069.1	rna-XM_026445147.1,rna-XM_026445146.1	7457372	7457500	7454836	7456414	7458616	7458778	86201214	2,3,11	117174130	0,0,0	276	149	0.959,0.973,0.913	1.0,1.0,1.0	0.948333	1	no	yes	yes	no
SE_4737	gene-Syx1A	Syx1A	syntaxin 1A, transcript variant X1	no	NC_037648.1	-	yes	0.637	0	0	MSTRG.8687.2	rna-NM_001278326.1	16183611	16185562	16183444	16183538	16188507	16188618	24,53,49	0,0,0	39,36,50	26,37,50	298	149	1.0,1.0,1.0	0.429,0.327,0.333	1	0.363	yes	no	no	yes
SE_6262	gene-Gfat2	Gfat2	glucosamine-fructose-6-phosphate aminotransferase 2, transcript variant X1	no	NC_037641.1	-	yes	-0.111	4.03381e-07	0.000149385	rna-XM_016911528.2	MSTRG.3169.2,rna-XM_016911530.2	5376137	5376161	5375296	5375317	5377307	5377449	0,0,0	28,90,96	0,3,43	54,92,84	172	149	0.0,0.0,0.0	0.0,0.027,0.307	0	0.111333	no	yes	yes	no
SE_2199	gene-LOC408561	LOC408561	proteoglycan 4, transcript variant X1	no	NC_037653.1	-	yes	0.048	4.92654e-07	0.000174153	rna-XM_397509.7	-	5881604	5881762	5880806	5880936	5890137	5890314	93338410	0,0,1	411306571	11,7,16	298	149	1.0,1.0,0.995	0.949,0.956,0.947	0.998333	0.950667	yes	no	no	yes
SE_3646	gene-LOC409904	LOC409904	uncharacterized LOC409904, transcript variant X1	no	NC_037648.1	-	yes	-0.495	0.00042766	0.0168828	-	-	15618103	15618330	15617859	15617920	15622979	15623640	0,0,1	1,4,3	7,1,2	3,5,0	298	149	0.0,0.0,0.143	0.538,0.091,1.0	0.0476667	0.543	no	yes	yes	no
SE_1464	gene-LOC551579	LOC551579	band 4.1-like protein 5, transcript variant X1	no	NC_037651.1	-	yes	-0.064	4.89964e-05	0.00343284	rna-XM_623971.6,rna-XM_006565954.3	-	5523011	5523437	5522475	5522809	5523884	5524315	61,80,109	0,0,13	125,81,105	0,0,0	298	149	1.0,1.0,0.807	1.0,1.0,1.0	0.935667	1	no	yes	yes	no
SE_5779	gene-LOC726662	LOC726662	complex III assembly factor LYRM7, transcript variant X3	no	NC_037646.1	-	yes	0.102	0.000850418	0.0277887	MSTRG.6684.2,MSTRG.6684.8	rna-XM_016914033.2,rna-XM_016914032.2,rna-XM_006558365.3,rna-XM_006558366.3	2876941	2877054	2876126	2876208	2878082	2878153	67,27,44	101,49,59	35,22,46	86,96,103	261	149	0.275,0.239,0.299	0.189,0.116,0.203	0.271	0.169333	yes	no	no	yes
SE_1645	gene-LOC410465	LOC410465	UNC93-like protein, transcript variant X2	yes	NC_037650.1	+	yes	-0.112	0.000955734	0.029495	MSTRG.9506.1	MSTRG.9506.2	7673704	7673991	7662936	7663134	7677907	7678067	38,15,31	3,1,3	23,67,35	1,0,0	298	149	0.864,0.882,0.838	0.92,1.0,1.0	0.861333	0.973333	no	yes	yes	no
SE_1648	gene-LOC410465	LOC410465	UNC93-like protein, transcript variant X2	yes	NC_037650.1	+	yes	-0.079	0.000876983	0.0280671	rna-XM_016915847.2	-	7673704	7673991	7670431	7671077	7678849	7679121	37,70,54	0,0,11	59,96,75	1,1,0	298	149	1.0,1.0,0.711	0.967,0.98,1.0	0.903667	0.982333	no	yes	yes	no
SE_2208	gene-LOC725115	LOC725115	poly(U)-binding-splicing factor half pint, transcript variant X1	no	NC_037652.1	+	yes	0.176	0.000171065	0.008989	rna-XM_006563518.3	rna-XM_006563516.3,rna-XM_006563515.3	7448924	7448983	7448051	7448098	7449586	7449800	74175161	0,25,28	175164110	41,43,48	207	149	1.0,0.834,0.805	0.754,0.733,0.623	0.879667	0.703333	yes	no	no	yes
SE_7920	gene-LOC726883	LOC726883	CD109 antigen, transcript variant X1	no	NC_037643.1	-	yes	0.301	0.00126642	0.0359451	-	rna-XM_026441482.1	16611515	16611651	16610876	16611099	16611893	16611948	7,31,38	0,3,5	52,27,30	12,17,11	284	149	1.0,0.844,0.799	0.695,0.455,0.589	0.881	0.579667	yes	no	no	yes
SE_8131	gene-LOC411157	LOC411157	fat-like cadherin-related tumor suppressor homolog, transcript variant X1	no	NC_037643.1	+	yes	0.291	0.000478151	0.0182283	rna-XM_026441196.1	rna-XM_026441201.1	11854761	11854902	11854049	11854383	11855194	11855320	4,9,8	0,0,0	10,12,5	4,0,2	289	149	1.0,1.0,1.0	0.563,1.0,0.563	1	0.708667	yes	no	no	yes
SE_3125	gene-LOC413416	LOC413416	protein bicaudal C homolog 1-B, transcript variant X1	yes	NC_037640.1	+	yes	0.082	5.27578e-05	0.0035991	MSTRG.2278.6,MSTRG.2278.3,MSTRG.2278.1	-	1505654	1505703	1484991	1491638	1623814	1623876	43,82,123	0,0,4	99,109,98	15,0,10	197	149	1.0,1.0,0.959	0.833,1.0,0.881	0.986333	0.904667	yes	no	no	yes
SE_3129	gene-LOC408787	LOC408787	transmembrane and TPR repeat-containing protein CG4341, transcript variant X1	yes	NC_037641.1	-	yes	0.136	0.0020214	0.0492262	rna-XM_006567203.3	-	11652731	11652872	11649697	11649857	11671718	11671963	42,33,35	1,0,0	37,16,34	0,3,4	289	149	0.956,1.0,1.0	1.0,0.733,0.814	0.985333	0.849	yes	no	no	yes
SE_4369	gene-LOC411796	LOC411796	serine hydroxymethyltransferase, transcript variant X1	no	NC_037648.1	+	yes	-0.03	0.00184814	0.0468175	MSTRG.8121.3,rna-XM_006562405.3,rna-XM_006562406.3	rna-XM_016915283.2	7230043	7230237	7229053	7229234	7230362	7230574	130308389	3,10,12	390381811	5,7,5	298	149	0.956,0.939,0.942	0.975,0.965,0.988	0.945667	0.976	no	yes	yes	no
SE_4113	gene-LOC408583	LOC408583	tropomyosin, transcript variant X2	no	NC_037638.1	-	yes	-0.038	2.12489e-10	2.75421e-07	-	MSTRG.1051.1,rna-XM_026446334.1,rna-XM_026446337.1,rna-XM_026446338.1	17560852	17560970	17560080	17560198	17562877	17563011	110466515	311829942803	625498572	264927063027	266	149	0.019,0.08,0.093	0.117,0.093,0.096	0.064	0.102	no	yes	yes	no
SE_4119	gene-LOC107965795	LOC107965795	lactosylceramide 4-alpha-galactosyltransferase, transcript variant X1	yes	NC_037648.1	-	yes	0.191	2.36096e-05	0.00211048	MSTRG.8031.2,MSTRG.8031.1	-	4449889	4450092	4438410	4438621	4452040	4452578	9,22,5	0,0,0	8,20,30	0,1,14	298	149	1.0,1.0,1.0	1.0,0.909,0.517	1	0.808667	yes	no	no	yes
SE_1401	gene-LOC411896	LOC411896	prolyl endopeptidase, transcript variant X1	yes	NC_037640.1	-	yes	-0.051	0.00176179	0.0452193	rna-XM_006566797.3	-	9928183	9928297	9927765	9927989	9928972	9929014	39177158	2,0,10	253239206	0,3,1	262	149	0.917,1.0,0.9	1.0,0.978,0.992	0.939	0.99	no	yes	yes	no
SE_5798	gene-LOC552780	LOC552780	ribonuclease P/MRP protein subunit POP5	yes	NC_037642.1	-	yes	-0.196	3.80794e-05	0.00295358	MSTRG.4109.1	-	9839483	9840175	9839182	9839328	9840259	9840377	32,9,23	4,1,3	28,15,33	0,0,0	298	149	0.8,0.818,0.793	1.0,1.0,1.0	0.803667	1	no	yes	yes	no
SE_7944	gene-LOC113218539	LOC113218539	galectin-8-like, transcript variant X1	yes	NC_037646.1	+	yes	0.231	0.000198337	0.010016	rna-XM_026442841.1	-	7750201	7750327	7749628	7749647	7750799	7750885	1,8,4	0,1,0	15,9,9	4,0,6	274	149	1.0,0.813,1.0	0.671,1.0,0.449	0.937667	0.706667	yes	no	no	yes
SE_3326	gene-LOC726887	LOC726887	ras-related protein Rab-32, transcript variant X1	no	NC_037652.1	+	yes	0.317	8.04792e-05	0.00495476	-	-	2217460	2217617	2197345	2197479	2233288	2233729	6,12,13	0,0,2	16,13,19	7,6,3	298	149	1.0,1.0,0.765	0.533,0.52,0.76	0.921667	0.604333	yes	no	no	yes
SE_7967	gene-LOC550824	LOC550824	nucleosome assembly protein 1-like 1, transcript variant X2	no	NC_037643.1	+	yes	0.013	1.0287e-05	0.00131151	rna-XM_026441276.1,rna-XM_026441274.1	-	13267110	13267274	13265578	13265718	13268294	13268587	96622432870	6,9,6	330529173072	41,22,37	298	149	0.988,0.992,0.996	0.976,0.985,0.976	0.992	0.979	yes	no	no	yes
SE_6224	gene-LOC724344	LOC724344	probable Ras GTPase-activating protein, transcript variant X1	no	NC_037640.1	+	yes	-0.09	1.53354e-06	0.000340753	rna-XR_003304269.1	rna-XM_026439481.1,rna-XM_006568400.3,rna-XM_026439474.1,rna-XM_026439480.1,rna-XM_006568397.3,rna-XM_026439482.1,rna-XM_016911119.2,rna-XM_026439476.1,rna-XM_026439473.1,rna-XM_006568395.3,rna-XM_026439477.1,rna-XM_026439478.1,rna-XM_006568399.3,rna-XM_001120165.5,rna-XM_006568401.3,rna-XM_026439479.1	11465234	11465542	11463139	11464750	11467785	11471418	40,107,82	0,14,5	85,138,82	0,0,2	298	149	1.0,0.793,0.891	1.0,1.0,0.953	0.894667	0.984333	no	yes	yes	no
SE_6225	gene-LOC724344	LOC724344	probable Ras GTPase-activating protein, transcript variant X1	no	NC_037640.1	+	yes	-0.07	1.37298e-06	0.000328955	MSTRG.2787.1	-	11465417	11465542	11463139	11464750	11467785	11471311	45131112	0,14,5	117168116	0,0,2	273	149	1.0,0.836,0.924	1.0,1.0,0.969	0.92	0.989667	no	yes	yes	no
SE_5422	gene-LOC410222	LOC410222	zinc finger protein 853, transcript variant X1	yes	NC_037647.1	+	yes	0.046	0.00162712	0.0433296	-	-	7680803	7681880	7658739	7661090	7683612	7688077	8,116,69	0,0,1	118,85,100	10,0,1	298	149	1.0,1.0,0.972	0.855,1.0,0.98	0.990667	0.945	yes	no	no	yes
SE_5425	gene-LOC410222	LOC410222	zinc finger protein 853, transcript variant X1	yes	NC_037647.1	+	yes	0.056	0.00197564	0.0484685	MSTRG.7438.9	-	7681111	7681964	7660583	7661090	7683612	7690728	9,94,48	0,0,1	86,112,97	10,0,1	298	149	1.0,1.0,0.96	0.811,1.0,0.98	0.986667	0.930333	yes	no	no	yes
SE_7143	gene-LOC551224	LOC551224	aminopeptidase N, transcript variant X1	no	NC_037644.1	-	yes	0.061	0.000367797	0.0156304	rna-XM_006565485.3,rna-XM_006565484.3	MSTRG.5602.4	10773349	10773537	10772988	10773156	10773596	10774251	184,63,109	0,0,0	143,119,98	7,0,5	298	149	1.0,1.0,1.0	0.911,1.0,0.907	1	0.939333	yes	no	no	yes
SE_8652	gene-LOC412203	LOC412203	protein brown, transcript variant X1	yes	NC_037652.1	+	yes	-0.383	0.00101191	0.0306211	rna-XM_016916603.2	-	2254219	2254268	2253683	2253992	2254765	2254946	6,0,15	0,6,2	6,10,2	0,0,0	197	149	1.0,0.0,0.85	1.0,1.0,1.0	0.616667	1	no	yes	yes	no
SE_2799	gene-LOC726525	LOC726525	serine/threonine-protein kinase fused, transcript variant X1	yes	NC_037650.1	-	yes	0.275	0.000350311	0.0152885	MSTRG.9272.12	rna-XM_016915817.2	2539329	2539443	2538878	2539058	2539558	2539686	5,15,24	0,0,2	11,23,24	14,2,2	262	149	1.0,1.0,0.872	0.309,0.867,0.872	0.957333	0.682667	yes	no	no	yes
SE_2790	gene-LOC409401	LOC409401	cyclic AMP-responsive element-binding protein 1, transcript variant X6	no	NC_037638.1	+	yes	0.182	0.00161876	0.0432616	rna-XM_006570061.3,rna-XM_006570065.3,rna-XM_006570066.3,rna-XM_006570054.3,rna-XM_006570062.3,rna-XM_006570059.3	-	12031283	12031459	12030932	12031180	12031923	12032035	29,93,93	0,9,8	161135108	28,18,34	298	149	1.0,0.838,0.853	0.742,0.789,0.614	0.897	0.715	yes	no	no	yes
SE_1140	gene-LOC100576382	LOC100576382	uncharacterized LOC100576382	no	NC_037645.1	+	yes	-0.442	1.10385e-07	6.60359e-05	MSTRG.5943.3	MSTRG.5943.4,MSTRG.5943.2	2407879	2408452	2406398	2406520	2409000	2409109	13,4,3	9,2,1	15,8,11	0,0,1	298	149	0.419,0.5,0.6	1.0,1.0,0.846	0.506333	0.948667	no	yes	yes	no
SE_7961	gene-LOC100577385	LOC100577385	facilitated trehalose transporter Tret1, transcript variant X6	no	NC_037644.1	+	yes	-0.478	7.00295e-09	6.05133e-06	MSTRG.5535.2	-	9336895	9337104	9325457	9325572	9337757	9338017	7,6,9	4,3,3	15,11,3	0,0,0	298	149	0.467,0.5,0.6	1.0,1.0,1.0	0.522333	1	no	yes	yes	no
SE_6484	gene-LOC552285	LOC552285	innexin inx7, transcript variant X5	yes	NC_037643.1	+	yes	-0.362	0.000798013	0.0264091	MSTRG.5145.1	-	16759651	16759791	16759130	16759584	16761157	16761232	1,3,19	3,0,3	22,13,12	0,0,0	288	149	0.147,1.0,0.766	1.0,1.0,1.0	0.637667	1	no	yes	yes	no
SE_7684	gene-LOC411811	LOC411811	xenotropic and polytropic retrovirus receptor 1-like, transcript variant X1	no	NC_037648.1	-	yes	0.696	0.000918363	0.0287988	rna-XR_003305639.1	-	4362718	4362939	4362262	4362397	4364669	4364803	1,2,1	0,0,2	0,0,1	1,7,4	298	149	1.0,1.0,0.2	0.0,0.0,0.111	0.733333	0.037	yes	no	no	yes
SE_1217	gene-LOC408474	LOC408474	apyrase, transcript variant X2	yes	NC_037651.1	-	yes	0.039	0.000481539	0.0182679	rna-XM_006564805.3	-	9018371	9018480	9014621	9014845	9020961	9021058	145290268	0,0,6	234291361	10,12,4	257	149	1.0,1.0,0.963	0.931,0.934,0.981	0.987667	0.948667	yes	no	no	yes
SE_7169	gene-LOC411277	LOC411277	uncharacterized LOC411277, transcript variant X2	no	NC_037645.1	+	yes	0.022	0.000548216	0.0201107	rna-XM_006564627.3,rna-XM_006564624.3,rna-XM_006564636.3,rna-XM_006564652.3,rna-XM_006564625.3,rna-XM_006564629.3,rna-XM_006564631.3,rna-XM_006564651.3,MSTRG.6315.44,rna-XM_006564635.3,rna-XM_026442089.1,rna-XM_006564630.3,rna-XM_006564622.3,rna-XM_006564626.3,rna-XM_006564642.3,rna-XM_006564647.3,rna-XM_006564632.3,rna-XM_006564648.3,rna-XM_026442092.1,rna-XM_006564649.3,rna-XM_006564623.3	MSTRG.6315.2,MSTRG.6315.7,MSTRG.6315.8,rna-XM_006564628.3,MSTRG.6315.28,MSTRG.6315.45,MSTRG.6315.46,MSTRG.6315.41,MSTRG.6315.40,MSTRG.6315.43,MSTRG.6315.42,rna-XM_006564638.3,rna-XM_006564634.3,rna-XM_006564644.3,rna-XM_006564633.3,MSTRG.6315.32,MSTRG.6315.33,MSTRG.6315.34,MSTRG.6315.36,MSTRG.6315.37,MSTRG.6315.38,MSTRG.6315.39,rna-XM_006564641.3,rna-XM_006564643.3	8416817	8416886	8415401	8415547	8417737	8417827	0,18,5	15,93,111	4,2,5	177,156,56	217	149	0.0,0.117,0.03	0.015,0.009,0.058	0.049	0.0273333	yes	no	no	yes
SE_6742	gene-LOC552784	LOC552784	uncharacterized LOC552784	no	NC_037652.1	+	yes	-0.714	3.59695e-09	3.49668e-06	MSTRG.10308.5	MSTRG.10308.4	2706791	2706997	2703541	2704036	2708348	2708479	2,3,3	3,11,9	19,10,12	5,0,0	298	149	0.25,0.12,0.143	0.655,1.0,1.0	0.171	0.885	no	yes	yes	no
SE_6744	gene-LOC552784	LOC552784	uncharacterized LOC552784	no	NC_037652.1	+	yes	-0.518	1.31904e-06	0.000328955	MSTRG.10308.4	MSTRG.10308.5	2706826	2706997	2703541	2704036	2708348	2708479	4,9,10	3,11,9	15,23,23	5,0,0	298	149	0.4,0.29,0.357	0.6,1.0,1.0	0.349	0.866667	no	yes	yes	no
SE_2262	gene-LOC726591	LOC726591	coiled-coil domain containing 13-like	yes	NC_037638.1	-	yes	0.023	0.000395186	0.0160071	MSTRG.1165.1	-	20559866	20560081	20556656	20558082	20560242	20561360	683496599	3,0,0	553589867	6,8,14	298	149	0.991,1.0,1.0	0.979,0.974,0.969	0.997	0.974	yes	no	no	yes
SE_2263	gene-LOC726591	LOC726591	coiled-coil domain containing 13-like	yes	NC_037638.1	-	yes	0.032	2.32113e-05	0.00211048	MSTRG.1165.2	-	20559915	20560081	20557502	20558082	20560242	20561360	495368475	3,0,0	430404619	6,8,14	298	149	0.988,1.0,1.0	0.973,0.962,0.957	0.996	0.964	yes	no	no	yes
SE_4633	gene-LOC412236	LOC412236	E3 ubiquitin-protein ligase LRSAM1, transcript variant X1	no	NC_037648.1	+	yes	-0.203	0.00127478	0.0360508	rna-XM_006557427.3	rna-XM_395698.7	404934	404964	404440	404854	405228	405330	5,50,62	5,0,5	52,49,103	0,0,2	178	149	0.456,1.0,0.912	1.0,1.0,0.977	0.789333	0.992333	no	yes	yes	no
SE_4980	gene-LOC412002	LOC412002	E3 ubiquitin-protein ligase Ubr3, transcript variant X3	no	NC_037640.1	-	yes	0.067	0.0018041	0.0461529	rna-XM_006567951.3,rna-XM_016911375.2,rna-XM_016911376.2	rna-XM_006567952.3	10157393	10157546	10156978	10157157	10157846	10158029	18,74,80	0,0,0	105,100,81	1,0,9	298	149	1.0,1.0,1.0	0.981,1.0,0.818	1	0.933	yes	no	no	yes
SE_2514	gene-LOC409665	LOC409665	LIM domain and actin-binding protein 1, transcript variant X1	yes	NC_037652.1	-	yes	0.03	0.000844684	0.0277177	rna-XM_026445616.1,MSTRG.10531.34,MSTRG.10531.35	MSTRG.10531.1,MSTRG.10531.3	5948672	5948752	5938363	5938552	5982362	5982886	20256277	0,0,0	286299217	0,19,0	228	149	1.0,1.0,1.0	1.0,0.911,1.0	1	0.970333	yes	no	no	yes
SE_8311	gene-LOC551667	LOC551667	bifunctional methylenetetrahydrofolate dehydrogenase/cyclohydrolase, mitochondrial, transcript variant X1	yes	NC_037648.1	-	yes	-0.068	0.00022124	0.0111006	rna-XM_006564426.3	-	10631397	10631492	10630667	10630988	10633150	10633307	139175190	13,9,15	202209262	12,1,4	243	149	0.868,0.923,0.886	0.912,0.992,0.976	0.892333	0.96	no	yes	yes	no
SE_5856	gene-LOC413159	LOC413159	potassium channel subfamily T member 2, transcript variant X1	no	NC_037643.1	-	yes	0.197	0.00187796	0.0471125	rna-XM_026441342.1,rna-XM_026441338.1,rna-XM_026441336.1,rna-XM_026441337.1,rna-XM_026441341.1,rna-XM_026441344.1,rna-XM_026441340.1,rna-XM_026441335.1	rna-XM_026441343.1	15751730	15751844	15749972	15751109	15752957	15753089	8,5,21	0,0,1	14,14,7	0,4,2	262	149	1.0,1.0,0.923	1.0,0.666,0.666	0.974333	0.777333	yes	no	no	yes
SE_2852	gene-LOC413553	LOC413553	zinc transporter ZIP1-like, transcript variant X1	yes	NC_037649.1	-	yes	0.033	0.000447165	0.0173015	MSTRG.8838.2,rna-XM_026444164.1,rna-XM_026444166.1,MSTRG.8838.1,rna-XM_026444165.1	-	3105478	3105640	3104714	3104922	3105707	3105869	240197387	2,0,1	289352462	11,3,8	298	149	0.984,1.0,0.995	0.929,0.983,0.967	0.993	0.959667	yes	no	no	yes
SE_2859	gene-LOC410904	LOC410904	formin-like protein CG32138, transcript variant X1	no	NC_037640.1	-	yes	0.075	0.00147308	0.0401971	rna-XM_026439385.1	-	13410002	13410101	13408651	13408791	13411475	13411589	2,9,3	10,34,32	4,2,0	64,30,50	247	149	0.108,0.138,0.054	0.036,0.039,0.0	0.1	0.025	yes	no	no	yes
SE_1762	gene-LOC551612	LOC551612	FACT complex subunit spt16, transcript variant X1	no	NC_037638.1	+	yes	0.049	0.00146078	0.0401294	MSTRG.730.1,rna-XM_624003.6	rna-XM_016917807.2	11511795	11511861	11511586	11511679	11511923	11512052	234194254	9,3,10	261236218	15,25,11	214	149	0.948,0.978,0.946	0.924,0.868,0.932	0.957333	0.908	yes	no	no	yes
SE_6917	gene-LOC551924	LOC551924	mucin-1, transcript variant X1	no	NC_037643.1	-	yes	0.094	0.000287732	0.0133994	rna-XM_006562460.3,MSTRG.4916.10,rna-XM_006562461.3,rna-XM_026441190.1,rna-XM_016912804.2,rna-XM_006562459.3,rna-XM_016912806.2,rna-XM_026441191.1	MSTRG.4916.7,MSTRG.4916.9,MSTRG.4916.8	13281746	13281845	13280696	13280795	13282225	13282402	138205184	0,23,0	195211351	24,23,28	247	149	1.0,0.843,1.0	0.831,0.847,0.883	0.947667	0.853667	yes	no	no	yes
SE_5464	gene-LOC408543	LOC408543	RING finger protein 44, transcript variant X5	no	NC_037652.1	+	yes	0.419	3.33909e-07	0.000136674	rna-XM_016916578.2	-	3671178	3673755	3652351	3652705	3675969	3676171	4,22,37	1,0,3	27,25,45	22,20,22	298	149	0.667,1.0,0.86	0.38,0.385,0.506	0.842333	0.423667	yes	no	no	yes
SE_715	gene-LOC551616	LOC551616	SWI/SNF-related matrix-associated actin-dependent regulator of chromatin subfamily A-like protein 1, transcript variant X1	no	NC_037640.1	+	yes	0.19	0.000184899	0.00939845	rna-XM_006559709.3,rna-XM_016911326.2	MSTRG.2453.3	4421292	4421402	4421080	4421196	4421466	4421601	1,9,17	0,0,1	17,16,8	2,9,0	258	149	1.0,1.0,0.908	0.831,0.507,1.0	0.969333	0.779333	yes	no	no	yes
SE_1970	gene-LOC551398	LOC551398	DNA polymerase delta catalytic subunit, transcript variant X1	no	NC_037643.1	+	yes	0.294	0.000872303	0.0280671	rna-XM_623792.6	rna-XM_006569984.3	12919760	12919796	12919521	12919633	12920224	12920336	4,21,10	2,31,20	12,9,7	45,60,56	184	149	0.618,0.354,0.288	0.178,0.108,0.092	0.42	0.126	yes	no	no	yes
SE_652	gene-LOC552221	LOC552221	F-BAR domain only protein 2, transcript variant X1	no	NC_037638.1	+	yes	-0.177	0.000643695	0.0225496	rna-XM_006570758.3	rna-XM_006570760.3,rna-XM_006570755.3,rna-XM_006570753.3	14951181	14951295	14950063	14950384	14954417	14954508	10,11,26	1,3,3	15,12,14	0,0,1	262	149	0.85,0.676,0.831	1.0,1.0,0.888	0.785667	0.962667	no	yes	yes	no
SE_1744	gene-LOC552677	LOC552677	protein polybromo-1, transcript variant X1	no	NC_037643.1	-	yes	-0.071	0.00183324	0.0467446	rna-XM_016917470.2,rna-XM_016917469.2,rna-XM_016917472.2,rna-XM_016917467.2,MSTRG.4590.1,rna-XM_026441415.1,MSTRG.4590.13,MSTRG.4590.12,rna-XM_016917465.2,rna-XR_003304914.1,rna-XM_625052.6	rna-XM_016917468.2	4809237	4809309	4807735	4807918	4809437	4809610	42,63,99	4,5,2	94,97,76	2,1,0	220	149	0.877,0.895,0.971	0.97,0.985,1.0	0.914333	0.985	no	yes	yes	no
SE_302	gene-LOC725179	LOC725179	inositol hexakisphosphate and diphosphoinositol-pentakisphosphate kinase 2, transcript variant X1	no	NC_037651.1	+	yes	0.265	0.00122243	0.0350805	rna-XM_026444942.1,rna-XM_026444943.1	MSTRG.9743.9	5056641	5056998	5054040	5054088	5057929	5058151	10,3,8	4,5,10	0,10,0	12,13,21	298	149	0.556,0.231,0.286	0.0,0.278,0.0	0.357667	0.0926667	yes	no	no	yes
SE_8162	gene-LOC408966	LOC408966	dnaJ homolog subfamily B member 6, transcript variant X1	no	NC_037645.1	+	yes	-0.037	6.57584e-05	0.00424657	rna-XM_006564536.3	rna-XM_006564535.3	7609299	7609533	7608856	7609048	7615826	7615935	19,95,121	301683798	176164165	855754883	298	149	0.031,0.065,0.07	0.093,0.098,0.085	0.0553333	0.092	no	yes	yes	no
SE_1398	gene-LOC724789	LOC724789	STAM-binding protein, transcript variant X1	no	NC_037652.1	-	yes	0.219	0.000357431	0.0152885	-	rna-XM_016916574.1	815989	816088	815567	815745	816196	816330	7,25,31	0,0,3	29,28,24	1,12,7	247	149	1.0,1.0,0.862	0.946,0.585,0.674	0.954	0.735	yes	no	no	yes
SE_7883	gene-LOC408449	LOC408449	thyrotroph embryonic factor, transcript variant X1	no	NC_037651.1	+	yes	-0.096	5.08853e-05	0.00350208	-	MSTRG.9770.1	5276187	5276217	5238930	5241720	5329780	5329914	11,4,8	83,83,77	33,32,31	158131113	178	149	0.1,0.039,0.08	0.149,0.17,0.187	0.073	0.168667	no	yes	yes	no
SE_2137	gene-LOC727452	LOC727452	sorting nexin-6, transcript variant X1	yes	NC_037638.1	+	yes	0.041	0.000330261	0.0148465	rna-XM_026441798.1	-	24284779	24284830	24284072	24284170	24284956	24285007	73153178	0,4,0	227158208	8,7,9	199	149	1.0,0.966,1.0	0.955,0.944,0.945	0.988667	0.948	yes	no	no	yes
SE_6709	gene-LOC551261	LOC551261	plasma membrane calcium-transporting ATPase 3, transcript variant X2	no	NC_037645.1	-	yes	-0.155	1.21339e-05	0.00142978	rna-XM_026442107.1,rna-XM_026442108.1,rna-XR_003305093.1,rna-XM_026442113.1,rna-XM_026442111.1,rna-XR_003305094.1,rna-XM_026442115.1,rna-XM_026442114.1,MSTRG.6139.1,rna-XR_003305091.1,rna-XM_026442117.1,rna-XM_026442110.1,rna-XR_003305092.1,rna-XM_026442116.1,rna-XM_026442109.1,rna-XM_026442118.1	MSTRG.6139.22,MSTRG.6139.21,MSTRG.6139.20,rna-XM_026442112.1,MSTRG.6139.2,MSTRG.6139.10,MSTRG.6139.11,MSTRG.6139.3	6379406	6379442	6376187	6376543	6381240	6381375	2,4,12	15,51,75	44,24,21	78,64,73	184	149	0.097,0.06,0.115	0.314,0.233,0.189	0.0906667	0.245333	no	yes	yes	no
SE_4265	gene-LOC100577047	LOC100577047	uncharacterized LOC100577047, transcript variant X1	yes	NC_037640.1	+	yes	0.193	0.00032831	0.0148446	rna-XM_016911096.2,rna-XM_016911097.2,MSTRG.2554.2,MSTRG.2554.1,rna-XM_016911099.2,rna-XM_016911095.2	-	5693245	5693396	5692810	5693180	5693851	5694049	3,21,22	0,0,1	60,23,15	1,2,7	298	149	1.0,1.0,0.917	0.968,0.852,0.517	0.972333	0.779	yes	no	no	yes
SE_4260	gene-LOC409682	LOC409682	NADP-dependent malic enzyme, transcript variant X1	no	NC_037652.1	-	yes	-0.263	8.40328e-06	0.00112676	MSTRG.10724.3	-	8354321	8354472	8351265	8352381	8355223	8355368	59,25,49	24,21,29	121,66,90	19,16,16	298	149	0.551,0.373,0.458	0.761,0.673,0.738	0.460667	0.724	no	yes	yes	no
SE_268	gene-LOC726864	LOC726864	uncharacterized LOC726864, transcript variant X1	yes	NC_037653.1	+	yes	0.111	0.000651673	0.0227267	rna-XM_006557760.3	-	1786609	1786684	1785285	1785380	1787681	1787762	18,12,18	0,0,2	43,10,24	6,0,7	223	149	1.0,1.0,0.857	0.827,1.0,0.696	0.952333	0.841	yes	no	no	yes
SE_1041	gene-Camkii	Camkii	calcium/calmodulin-dependent protein kinase II, transcript variant X1	no	NC_037641.1	-	yes	0.125	0.000493364	0.0186257	rna-XM_026439961.1,rna-XM_026439966.1,rna-XM_026439956.1,rna-XM_026439967.1,rna-XM_026439959.1,rna-XM_026439964.1,rna-XM_026439958.1,rna-XM_026439968.1,rna-XM_026439965.1,rna-XM_026439969.1,rna-XM_026439962.1,rna-XM_026439955.1,rna-XM_026439954.1,rna-XM_026439963.1	rna-XM_026439960.1,rna-XM_006560512.3,rna-XM_016911563.2,MSTRG.3165.44,MSTRG.3165.46,rna-XM_026439957.1,rna-XM_006560509.3	5258393	5258480	5253645	5253721	5259910	5260069	0,7,2	2,8,24	1,0,0	20,24,28	235	149	0.0,0.357,0.05	0.031,0.0,0.0	0.135667	0.0103333	yes	no	no	yes
SE_8226	gene-LOC552090	LOC552090	transcription factor GAGA, transcript variant X2	yes	NC_037638.1	-	yes	-0.115	5.67973e-06	0.000866104	MSTRG.1417.2,MSTRG.1417.3	-	25836257	25836590	25834954	25835459	25839093	25839343	71,47,42	10,0,3	51,57,61	0,0,0	298	149	0.78,1.0,0.875	1.0,1.0,1.0	0.885	1	no	yes	yes	no
SE_5811	gene-LOC726766	LOC726766	endoribonuclease Dicer, transcript variant X2	no	NC_037638.1	-	yes	-0.06	0.00194786	0.0480906	rna-XM_016917734.2,rna-XM_026446279.1	MSTRG.1181.3	20620876	20621134	20620474	20620750	20621214	20621455	12,62,89	0,4,4	81,96,128	0,0,1	298	149	1.0,0.886,0.918	1.0,1.0,0.985	0.934667	0.995	no	yes	yes	no
SE_5812	gene-LOC409444	LOC409444	AMP deaminase 2, transcript variant X2	no	NC_037642.1	-	yes	0.025	0.000897546	0.0283841	MSTRG.4185.12	rna-XM_016912201.2,rna-XM_006567714.3,rna-XM_006567718.3,rna-XM_006567713.3,rna-XM_006567716.3,rna-XM_006567717.3,rna-XM_006567712.3,rna-XM_026440574.1,rna-XM_026440573.1,rna-XM_006567715.3,rna-XM_016912200.2	10912741	10912822	10912236	10912586	10912978	10913165	8,13,20	81278336	17,7,2	308324428	229	149	0.06,0.03,0.037	0.035,0.014,0.003	0.0423333	0.0173333	yes	no	no	yes
SE_968	gene-LOC725661	LOC725661	uncharacterized LOC725661	yes	NC_037652.1	-	yes	-0.063	2.19585e-05	0.00205748	MSTRG.10507.1	-	5787527	5787588	5786802	5787266	5787668	5788019	104,79,89	8,1,7	100,87,158	1,0,1	209	149	0.903,0.983,0.901	0.986,1.0,0.991	0.929	0.992333	no	yes	yes	no
SE_969	gene-LOC409515	LOC409515	long-chain-fatty-acid--CoA ligase 4, transcript variant X1	no	NC_037646.1	-	yes	-0.04	4.31414e-05	0.0031652	rna-XM_006561607.3	-	6423106	6423213	6418445	6418800	6429590	6429898	6,74,92	102747980	112,81,109	522700683	255	149	0.033,0.055,0.052	0.111,0.063,0.085	0.0466667	0.0863333	no	yes	yes	no
SE_5817	gene-LOC410986	LOC410986	dorsal-ventral patterning tolloid-like protein 1, transcript variant X4	no	NC_037641.1	-	yes	0.296	0.000343922	0.0151159	rna-XR_001702704.2	-	12612223	12612363	12610355	12610608	12613642	12613827	12,21,24	3,2,0	37,15,9	17,6,4	288	149	0.674,0.845,1.0	0.53,0.564,0.538	0.839667	0.544	yes	no	no	yes
SE_2090	gene-LOC113218809	LOC113218809	diuretic hormone class 2, transcript variant X2	no	NC_037642.1	+	yes	-0.41	1.53498e-05	0.00169323	-	rna-XM_026441048.1	13796529	13796616	13761151	13761434	13798348	13798454	0,0,1	5,2,1	13,3,4	0,10,3	235	149	0.0,0.0,0.388	1.0,0.16,0.458	0.129333	0.539333	no	yes	yes	no
SE_2095	gene-LOC724207	LOC724207	phospholipid scramblase 2, transcript variant X5	yes	NC_037652.1	-	yes	0.175	1.16891e-05	0.00142866	rna-XM_026445568.1	-	2534279	2534368	2531036	2531129	2537628	2537737	23,17,18	0,0,0	20,14,20	4,0,5	237	149	1.0,1.0,1.0	0.759,1.0,0.715	1	0.824667	yes	no	no	yes
SE_3761	gene-LOC552364	LOC552364	gephyrin, transcript variant X1	yes	NC_037639.1	-	yes	-0.043	7.3091e-05	0.00462137	MSTRG.1508.1	-	589941	590129	589548	589873	590418	590694	885589559	49,27,21	4585571133	12,9,27	298	149	0.9,0.916,0.93	0.95,0.969,0.955	0.915333	0.958	no	yes	yes	no
SE_1546	gene-LOC409888	LOC409888	uncharacterized LOC409888, transcript variant X1	no	NC_037640.1	-	yes	0.052	3.96474e-06	0.000656038	rna-XM_016911357.2	rna-XM_016911359.2	2316157	2316205	2314470	2314609	2316851	2316940	2,10,8	36,87,100	1,1,2	134131132	196	149	0.041,0.08,0.057	0.006,0.006,0.011	0.0593333	0.00766667	yes	no	no	yes
SE_2569	gene-LOC725336	LOC725336	longitudinals lacking protein, isoforms A/B/D/L, transcript variant X2	no	NC_037646.1	-	yes	-0.536	0.000383636	0.0158708	-	rna-XM_006567532.3	10788181	10788494	10783958	10784697	10856106	10856247	2,8,1	3,4,6	12,13,6	2,3,0	298	149	0.25,0.5,0.077	0.75,0.684,1.0	0.275667	0.811333	no	yes	yes	no
SE_2568	gene-LOC725336	LOC725336	longitudinals lacking protein, isoforms A/B/D/L, transcript variant X2	no	NC_037646.1	-	yes	-0.105	3.88896e-05	0.00296514	-	-	10760489	10760721	10757289	10759367	10856106	10856244	28,30,65	0,0,15	40,43,23	0,0,0	298	149	1.0,1.0,0.684	1.0,1.0,1.0	0.894667	1	no	yes	yes	no
SE_3578	gene-LOC408811	LOC408811	transmembrane and coiled-coil domains protein 2, transcript variant X1	no	NC_037641.1	+	yes	0.233	0.000183637	0.00939568	-	-	6767727	6767800	6766823	6767265	6768176	6768291	2,2,14	0,0,1	10,12,5	10,2,0	221	149	1.0,1.0,0.904	0.403,0.802,1.0	0.968	0.735	yes	no	no	yes
SE_3571	gene-LOC551460	LOC551460	homeobox protein cut, transcript variant X1	yes	NC_037643.1	-	yes	0.12	1.77121e-06	0.000374896	rna-XM_026441564.1,rna-XM_026441569.1,MSTRG.5189.2,MSTRG.5189.4,MSTRG.5189.6	MSTRG.5189.3	17123668	17124925	17112010	17112353	17126624	17126943	7,48,56	0,0,0	116,112,80	12,13,0	298	149	1.0,1.0,1.0	0.829,0.812,1.0	1	0.880333	yes	no	no	yes
SE_3570	gene-LOC551460	LOC551460	homeobox protein cut, transcript variant X1	yes	NC_037643.1	-	yes	0.189	1.45503e-06	0.000332817	MSTRG.5189.3	rna-XM_026441564.1,rna-XM_026441569.1,MSTRG.5189.2,MSTRG.5189.4,MSTRG.5189.6	17123668	17124109	17112010	17112353	17126624	17126943	3,23,32	0,0,0	67,60,47	12,13,0	298	149	1.0,1.0,1.0	0.736,0.698,1.0	1	0.811333	yes	no	no	yes
SE_4245	gene-LOC412130	LOC412130	ral GTPase-activating protein subunit beta, transcript variant X1	no	NC_037641.1	-	yes	0.262	2.31829e-07	0.000106055	rna-XM_006558685.3,rna-XM_006558680.3,MSTRG.3084.13,rna-XM_006558687.3,rna-XM_006558686.3,rna-XM_006558682.3,MSTRG.3084.4,rna-XM_006558681.3,MSTRG.3084.1	rna-XM_006558683.3,rna-XM_006558684.3,MSTRG.3084.2,MSTRG.3084.3	3703263	3703365	3702880	3703021	3703816	3703924	24,75,106	3,11,7	68,53,74	19,27,40	250	149	0.827,0.803,0.9	0.681,0.539,0.524	0.843333	0.581333	yes	no	no	yes
SE_2716	gene-LOC724787	LOC724787	protein RUFY3, transcript variant X4	yes	NC_037646.1	+	yes	0.106	5.51073e-05	0.00372669	rna-XM_016913926.2	-	3061294	3061567	3047010	3047560	3077619	3079659	14,44,50	0,0,0	71,65,41	2,7,2	298	149	1.0,1.0,1.0	0.947,0.823,0.911	1	0.893667	yes	no	no	yes
SE_5839	gene-LOC408509	LOC408509	glutamate decarboxylase 1	yes	NC_037652.1	-	yes	0.089	2.08637e-05	0.00197874	MSTRG.10658.1	-	7721639	7721783	7716091	7716187	7721877	7721949	23,80,120	0,0,0	17,73,75	0,0,14	292	149	1.0,1.0,1.0	1.0,1.0,0.732	1	0.910667	yes	no	no	yes
SE_5835	gene-LOC725357	LOC725357	uncharacterized LOC725357, transcript variant X1	no	NC_037639.1	+	yes	0.204	0.00102313	0.0308408	MSTRG.1787.4	MSTRG.1787.5,MSTRG.1787.2,MSTRG.1787.3	9459898	9459956	9459556	9459609	9460151	9460290	27,15,34	28,12,23	24,18,11	43,26,39	206	149	0.411,0.475,0.517	0.288,0.334,0.169	0.467667	0.263667	yes	no	no	yes
SE_4014	gene-LOC408333	LOC408333	uncharacterized LOC408333, transcript variant X1	no	NC_037648.1	-	yes	0.049	6.28616e-06	0.000922406	rna-XM_006570461.3	rna-XM_006570463.3	16300040	16300142	16299472	16299575	16300339	16300454	0,9,12	3,55,66	4,1,0	68,87,46	250	149	0.0,0.089,0.098	0.034,0.007,0.0	0.0623333	0.0136667	yes	no	no	yes
SE_3296	gene-LOC413029	LOC413029	serine/threonine-protein kinase OSR1, transcript variant X1	no	NC_037645.1	+	yes	0.239	6.81042e-05	0.00434136	MSTRG.5957.3,rna-XM_006559461.3,rna-XM_026442562.1	rna-XM_006559460.3,rna-XM_026442561.1	2490244	2490295	2486896	2487457	2491460	2491589	5,18,17	6,25,16	12,13,5	38,46,36	199	149	0.384,0.35,0.443	0.191,0.175,0.094	0.392333	0.153333	yes	no	no	yes
SE_7840	gene-LOC100577185	LOC100577185	uncharacterized LOC100577185, transcript variant X4	no	NC_037640.1	-	yes	0.392	0.000991845	0.0302493	rna-XR_003304272.1	-	983942	984105	814984	815298	984209	984386	2,6,2	0,1,1	0,3,8	2,4,1	298	149	1.0,0.75,0.5	0.0,0.273,0.8	0.75	0.357667	yes	no	no	yes
SE_2504	gene-LOC409665	LOC409665	LIM domain and actin-binding protein 1, transcript variant X1	yes	NC_037652.1	-	yes	0.408	0.00135271	0.0379784	rna-XM_026445589.1,rna-XM_026445597.1,rna-XM_026445588.1,rna-XM_026445594.1,rna-XM_026445598.1,rna-XM_026445599.1,rna-XM_026445616.1,rna-XM_026445602.1,rna-XM_026445590.1,rna-XM_026445615.1,rna-XM_026445603.1,rna-XM_026445591.1,rna-XM_026445614.1,rna-XM_026445595.1,rna-XM_026445592.1,rna-XM_026445596.1,rna-XM_026445593.1,rna-XM_026445604.1,rna-XM_026445608.1,MSTRG.10531.2,MSTRG.10531.3,rna-XM_026…	rna-XM_026445613.1,rna-XM_026445612.1,rna-XM_026445609.1,MSTRG.10531.1,rna-XM_026445611.1,MSTRG.10531.35	5935212	5935299	5931007	5931242	5938363	5938552	6,12,8	0,4,0	7,5,9	9,3,4	235	149	1.0,0.655,1.0	0.33,0.514,0.588	0.885	0.477333	yes	no	no	yes
SE_645	gene-LOC102653748	LOC102653748	growth/differentiation factor 8	no	NC_037651.1	+	yes	0.09	2.138e-06	0.000405543	MSTRG.10160.1	-	10513890	10514476	10505711	10508186	10517869	10518587	4,8,15	12,46,69	0,4,12	23,63,298	298	149	0.143,0.08,0.098	0.0,0.031,0.02	0.107	0.017	yes	no	no	yes
SE_4224	gene-LOC102655600	LOC102655600	uncharacterized LOC102655600	yes	NC_037642.1	-	yes	0.332	4.20415e-06	0.000678515	-	-	2192454	2192633	2189032	2189183	2235147	2235283	11,16,13	0,0,0	11,10,18	3,9,0	298	149	1.0,1.0,1.0	0.647,0.357,1.0	1	0.668	yes	no	no	yes
SE_5179	gene-LOC408387	LOC408387	HIV Tat-specific factor 1 homolog	yes	NC_037649.1	+	yes	-0.048	0.00119359	0.0345077	MSTRG.9186.1	-	11474417	11474781	11463859	11463997	11474942	11475299	49122110	0,0,15	121100171	0,3,1	298	149	1.0,1.0,0.786	1.0,0.943,0.988	0.928667	0.977	no	yes	yes	no
SE_1883	gene-LOC410635	LOC410635	fumarylacetoacetate hydrolase domain-containing protein 2A, transcript variant X1	no	NC_037652.1	+	yes	0.014	0.000423702	0.0168119	MSTRG.10348.1	rna-XM_003249539.4,rna-XM_394112.7	3044387	3044583	3043132	3043294	3046402	3046619	117111146	114113251803	132111118	189620182185	298	149	0.049,0.04,0.039	0.034,0.027,0.026	0.0426667	0.029	yes	no	no	yes
SE_650	gene-LOC552221	LOC552221	F-BAR domain only protein 2, transcript variant X1	no	NC_037638.1	+	yes	-0.462	1.52959e-05	0.00169323	rna-XM_006570755.3,rna-XM_006570753.3	rna-XM_006570760.3,rna-XM_006570758.3	14951163	14951295	14950063	14950384	14954417	14954508	3,6,0	1,3,3	5,5,2	0,0,1	280	149	0.615,0.516,0.0	1.0,1.0,0.516	0.377	0.838667	no	yes	yes	no
SE_8048	gene-Hex110	Hex110	hexamerin 110	yes	NC_037648.1	-	yes	0.311	0.00172733	0.0444817	MSTRG.8358.2	-	13518108	13518117	13517502	13518081	13518144	13518543	537722221256	111,697,56	5514231874	1076,84,539	157	149	0.979,0.752,0.955	0.046,0.941,0.767	0.895333	0.584667	yes	no	no	yes
SE_4594	gene-LOC551198	LOC551198	serine/threonine-protein kinase STK11, transcript variant X1	no	NC_037649.1	+	yes	0.048	0.000120123	0.00707722	MSTRG.8871.1	-	3942750	3942876	3941487	3941831	3943198	3945117	2,42,55	1,0,0	49,17,32	10,5,0	274	149	0.521,1.0,1.0	0.727,0.649,1.0	0.840333	0.792	yes	no	no	yes
SE_6996	gene-LOC100576519	LOC100576519	TLD domain-containing protein 1, transcript variant X2	no	NC_037648.1	-	yes	-0.185	6.35137e-07	0.000214759	rna-XM_003250845.4	rna-XM_016914913.2	15310616	15310752	15308431	15310438	15314847	15315419	35,37,81	0,15,8	93,92,93	0,0,2	284	149	1.0,0.564,0.842	1.0,1.0,0.961	0.802	0.987	no	yes	yes	no

## Sheet: A3SS
AS ID	Gene ID	Gene name	Gene description	Novel AS	Chr	Strand	Diff significant	IncLevelDiff(RNAi/Con,ΔPSI)	P Value JunctionCountOnly	FDR JunctionCountOnly	LongExonTranscripts	ShortExonTranscripts	LongExonStart(0base)	LongExonEnd	ShortES	ShortEE	FlankingES	FlankingEE	IJC RNAi	SJC RNAi	IJC Con	SJC Con	IncFormLen	SkipFormLen	IncLevel1(PSI RNAi)	IncLevel2(PSI Con)	Average IncLevel1(average PSI RNAi)	Average IncLevel2(average PSI Con)	Increase Inclusion RNAi(ΔPSI＞0)	Increase Exclusion RNAi(ΔPSI＜0)	Increase Inclusion Con(ΔPSI＜0)	Increase Exclusion Con(ΔPSI＞0)
A3SS_2413	gene-LOC551982	LOC551982	UPF0692 protein CG33108, transcript variant X1	no	NC_037642.1	+	yes	-0.412	4.46536e-06	0.000453921	rna-XM_016912413.2,rna-XM_016912412.2	rna-XM_026441002.1,rna-XM_026441003.1,rna-XM_026441004.1	2867095	2867361	2867153	2867361	2866913	2867034	2,5,9	2,2,4	16,8,6	1,0,0	206	149	0.42,0.644,0.619	0.92,1.0,1.0	0.561	0.973333	no	yes	yes	no
A3SS_2784	gene-LOC411972	LOC411972	CTD small phosphatase-like protein 2, transcript variant X1	no	NC_037651.1	-	yes	-0.668	3.38249e-05	0.00218047	rna-XM_006565978.3	rna-XM_026445137.1,rna-XM_006565976.3,rna-XM_006565975.2,MSTRG.9775.1	5396283	5396613	5396283	5396424	5396762	5396997	0,5,2	2,5,4	3,7,12	0,3,0	298	149	0.0,0.333,0.2	1.0,0.538,1.0	0.177667	0.846	no	yes	yes	no
A3SS_1471	gene-LOC410106	LOC410106	myotubularin-related protein 10-B, transcript variant X1	no	NC_037645.1	+	yes	-0.109	0.000260918	0.0101413	rna-XM_393593.7	rna-XM_006558874.3	1907925	1908098	1907928	1908098	1907708	1907855	26,19,20	2,6,2	35,24,42	0,2,0	151	149	0.928,0.758,0.908	1.0,0.922,1.0	0.864667	0.974	no	yes	yes	no
A3SS_2789	gene-LOC411808	LOC411808	proline dehydrogenase, mitochondrial	no	NC_037638.1	-	yes	-0.048	0.000403093	0.0125338	-	rna-XM_006558616.3	2157326	2157488	2157326	2157458	2157539	2157650	0,1,0	33,99,79	6,8,2	95,73,97	178	149	0.0,0.008,0.0	0.05,0.084,0.017	0.00266667	0.0503333	no	yes	yes	no
A3SS_2899	gene-LOC552294	LOC552294	far upstream element-binding protein 3, transcript variant X4	no	NC_037638.1	-	yes	-0.042	0.00200654	0.0424263	rna-XM_624670.6	rna-XM_016912526.2	6032554	6033627	6032554	6033623	6034641	6034927	112,66,100	8,2,9	103,114,80	3,3,0	152	149	0.932,0.97,0.916	0.971,0.974,1.0	0.939333	0.981667	no	yes	yes	no
A3SS_1782	gene-LOC551558	LOC551558	trichohyalin, transcript variant X4	no	NC_037638.1	-	yes	0.335	2.31797e-05	0.00165578	MSTRG.1044.1	MSTRG.1044.2	16783684	16784285	16783684	16784191	16784430	16785812	6,3,3	9,6,1	1,0,0	3,5,6	242	149	0.291,0.235,0.649	0.17,0.0,0.0	0.391667	0.0566667	yes	no	no	yes
A3SS_705	gene-LOC410278	LOC410278	putative inorganic phosphate cotransporter, transcript variant X1	no	NC_037648.1	+	yes	-0.2	0.00208471	0.0434776	MSTRG.8699.2,MSTRG.8699.5	rna-XM_016914707.2,rna-XM_016914711.2,rna-XM_006570430.3,MSTRG.8699.3,rna-XM_016914710.2,rna-XM_393759.5	16157663	16157773	16157685	16157773	16157181	16157421	14,27,19	25,51,49	100,56,93	166,39,55	170	149	0.329,0.317,0.254	0.346,0.557,0.597	0.3	0.5	no	yes	yes	no
A3SS_3127	gene-LOC102654708	LOC102654708	transcription initiation protein SPT3 homolog, transcript variant X1	no	NC_037652.1	+	yes	-0.143	0.000489048	0.0141798	rna-XM_026445461.1	rna-XM_026445462.1	1752563	1752770	1752566	1752770	1752297	1752485	4,0,1	32,30,34	9,10,4	35,24,50	151	149	0.11,0.0,0.028	0.202,0.291,0.073	0.046	0.188667	no	yes	yes	no
A3SS_2526	gene-LOC100578245	LOC100578245	uncharacterized LOC100578245, transcript variant X1	no	NC_037638.1	-	yes	-0.667	1.24459e-06	0.000143019	rna-XM_003249288.4	rna-XM_006558597.3	2003603	2003785	2003603	2003767	2003864	2004111	0,2,0	2,0,4	6,1,1	0,0,0	166	149	0.0,1.0,0.0	1.0,1.0,1.0	0.333333	1	no	yes	yes	no
A3SS_2768	gene-LOC410350	LOC410350	angio-associated migratory cell protein, transcript variant X1	no	NC_037648.1	-	yes	-0.231	0.000160224	0.00742932	MSTRG.8342.1	MSTRG.8342.4	13302698	13302903	13302698	13302880	13303579	13303692	5,16,19	0,12,11	17,17,12	0,3,0	171	149	1.0,0.537,0.601	1.0,0.832,1.0	0.712667	0.944	no	yes	yes	no
A3SS_1442	gene-LOC408365	LOC408365	uncharacterized LOC408365, transcript variant X1	no	NC_037648.1	+	yes	0.457	0.00217812	0.0448922	MSTRG.8324.9	MSTRG.8324.10	13006256	13006587	13006260	13006587	13005677	13006226	2,1,3	0,0,5	0,2,0	7,0,1	152	149	1.0,1.0,0.37	0.0,1.0,0.0	0.79	0.333333	yes	no	no	yes
A3SS_1041	gene-LOC409675	LOC409675	polyubiquitin-A, transcript variant X1	no	NC_037643.1	-	yes	-0.328	4.06353e-05	0.00249766	-	MSTRG.4603.1	5140707	5141108	5140707	5140880	5141792	5142128	8,6,6	9,0,5	1,4,14	0,1,0	298	149	0.308,1.0,0.375	1.0,0.667,1.0	0.561	0.889	no	yes	yes	no
A3SS_1040	gene-LOC409675	LOC409675	polyubiquitin-A, transcript variant X1	no	NC_037643.1	-	yes	0.057	1.29798e-11	3.81175e-09	MSTRG.4603.3	-	5139686	5140880	5139686	5140196	5141336	5142128	4036161271	6,0,0	6217221331	52,22,0	298	149	0.971,1.0,1.0	0.857,0.943,1.0	0.990333	0.933333	yes	no	no	yes
A3SS_1747	gene-LOC412132	LOC412132	serine/threonine-protein kinase Genghis Khan, transcript variant X2	no	NC_037639.1	-	yes	-0.074	0.00208916	0.0434776	rna-XM_026446471.1,rna-XM_016910690.2,rna-XM_395596.7	rna-XM_016910691.2	10178741	10178840	10178741	10178824	10178949	10179131	25,61,60	5,7,0	78,57,78	1,3,0	164	149	0.82,0.888,1.0	0.986,0.945,1.0	0.902667	0.977	no	yes	yes	no
A3SS_2240	gene-LOC726855	LOC726855	vegetative cell wall protein gp1	no	NC_037641.1	+	yes	0.177	2.24935e-08	4.78557e-06	MSTRG.3545.7	MSTRG.3545.2	12393017	12393161	12393047	12393161	12392441	12392987	567501331	236159191	314285586	305246494	178	149	0.668,0.725,0.592	0.463,0.492,0.498	0.661667	0.484333	yes	no	no	yes
A3SS_2087	gene-LOC410986	LOC410986	dorsal-ventral patterning tolloid-like protein 1, transcript variant X4	no	NC_037641.1	-	yes	-0.147	0.000258555	0.0101413	MSTRG.3566.5,rna-XM_006569351.3,MSTRG.3566.20	MSTRG.3566.3,MSTRG.3566.2,MSTRG.3566.1,rna-XM_026440178.1,rna-XR_001702705.2,rna-XM_006569346.3,rna-XM_016911692.2,rna-XM_006569347.3,rna-XM_016911693.2,rna-XM_006569345.3,rna-XM_026440179.1,rna-XR_001702704.2,rna-XM_026440181.1	12617031	12617270	12617031	12617243	12617335	12617362	1,10,10	15,70,74	21,17,10	52,39,39	175	149	0.054,0.108,0.103	0.256,0.271,0.179	0.0883333	0.235333	no	yes	yes	no
A3SS_717	gene-LOC409655	LOC409655	sorbin and SH3 domain-containing protein 1, transcript variant X1	no	NC_037653.1	+	yes	0.326	0.000351609	0.0116279	rna-XM_026445824.1,rna-XM_026445799.1,rna-XM_026445821.1,rna-XM_026445822.1,rna-XM_026445816.1,rna-XM_026445807.1,rna-XM_026445803.1,rna-XM_026445800.1,rna-XM_026445801.1,rna-XM_026445808.1,rna-XM_026445806.1,rna-XM_026445804.1,rna-XM_026445814.1,rna-XM_026445805.1,rna-XM_026445817.1,rna-XM_026445823.1	rna-XM_026445802.1	5048245	5048356	5048272	5048356	5047423	5047456	3,9,5	0,0,0	3,4,4	2,4,0	175	149	1.0,1.0,1.0	0.561,0.46,1.0	1	0.673667	yes	no	no	yes
A3SS_87	gene-LOC412115	LOC412115	autophagy-related protein 9A, transcript variant X1	no	NC_037645.1	+	yes	0.34	0.000688134	0.0181389	rna-XM_016913670.2	rna-XM_006559532.3	2686936	2687231	2687122	2687231	2686065	2686435	3,5,10	0,0,2	5,13,14	6,2,4	298	149	1.0,1.0,0.714	0.294,0.765,0.636	0.904667	0.565	yes	no	no	yes
A3SS_81	gene-LOC724417	LOC724417	uncharacterized protein CG43867, transcript variant X2	no	NC_037647.1	+	yes	-0.047	0.00246415	0.0486388	rna-XM_026443479.1	rna-XM_026443481.1,MSTRG.7501.10	8684241	8684531	8684367	8684531	8682204	8682378	0,1,0	9,26,35	2,6,4	36,41,36	274	149	0.0,0.02,0.0	0.029,0.074,0.057	0.00666667	0.0533333	no	yes	yes	no
A3SS_2807	gene-LOC551537	LOC551537	enoyl-CoA hydratase domain-containing protein 3, mitochondrial, transcript variant X2	no	NC_037640.1	-	yes	-0.094	0.00113898	0.0276176	MSTRG.2794.7,MSTRG.2794.6	MSTRG.2794.4,rna-XM_623932.5,rna-XM_026439759.1	11675391	11675605	11675391	11675579	11675675	11675849	5,5,0	48,23,51	16,10,15	46,61,63	174	149	0.082,0.157,0.0	0.229,0.123,0.169	0.0796667	0.173667	no	yes	yes	no
A3SS_223	gene-LOC552221	LOC552221	F-BAR domain only protein 2, transcript variant X1	no	NC_037638.1	+	yes	-0.106	0.00237277	0.0475094	rna-XM_006570761.3,rna-XM_006570757.3,rna-XM_006570755.3,rna-XM_006570754.3,rna-XM_006570753.3,rna-XM_006570752.3	rna-XM_006570756.3,rna-XM_006570758.3,rna-XM_003251597.4	14951163	14951295	14951181	14951295	14950063	14950384	1,0,0	8,6,27	3,4,0	13,11,14	166	149	0.101,0.0,0.0	0.172,0.246,0.0	0.0336667	0.139333	no	yes	yes	no
A3SS_1050	gene-LOC408456	LOC408456	facilitated trehalose transporter Tret1-2 homolog, transcript variant X1	no	NC_037651.1	+	yes	0.052	0.000610793	0.0166425	rna-XM_016916388.2	rna-XM_026444991.1	7201255	7201406	7201258	7201406	7200856	7200923	49,60,92	1,0,0	92,55,67	6,7,0	151	149	0.98,1.0,1.0	0.938,0.886,1.0	0.993333	0.941333	yes	no	no	yes
A3SS_3108	gene-LOC410121	LOC410121	thioredoxin domain-containing protein 11	no	NC_037651.1	+	yes	-0.077	0.000306953	0.010817	MSTRG.9965.1	rna-XM_393604.7	8122605	8122838	8122640	8122838	8122317	8122524	0,0,1	6,32,31	5,0,6	25,22,37	183	149	0.0,0.0,0.026	0.14,0.0,0.117	0.00866667	0.0856667	no	yes	yes	no
A3SS_458	gene-LOC551839	LOC551839	1,2-dihydroxy-3-keto-5-methylthiopentene dioxygenase, transcript variant X1	no	NC_037652.1	+	yes	0.193	0.000888681	0.0223694	-	rna-XM_006559198.3	2548220	2548340	2548260	2548340	2547738	2547943	78,42,41	12,4,14	49,55,51	19,22,38	188	149	0.837,0.893,0.699	0.671,0.665,0.515	0.809667	0.617	yes	no	no	yes
A3SS_459	gene-LOC413331	LOC413331	DENN domain-containing protein 4C, transcript variant X1	no	NC_037641.1	-	yes	-0.095	0.000693161	0.0181389	rna-XM_026440095.1,rna-XM_026440094.1,rna-XM_016911924.2	rna-XM_026440093.1	5536889	5537114	5536889	5537096	5538632	5538830	19,33,40	0,7,9	44,53,48	2,3,0	166	149	1.0,0.809,0.8	0.952,0.941,1.0	0.869667	0.964333	no	yes	yes	no
A3SS_2510	gene-LOC412756	LOC412756	Bloom syndrome protein homolog, transcript variant X1	no	NC_037643.1	+	yes	-0.161	0.000841707	0.0213907	rna-XM_026441266.1,rna-XM_026441265.1	MSTRG.4528.3	2973716	2974078	2973723	2974078	2973432	2973654	7,34,58	4,2,3	63,45,35	0,0,0	155	149	0.627,0.942,0.949	1.0,1.0,1.0	0.839333	1	no	yes	yes	no
A3SS_2518	gene-LOC551966	LOC551966	multifunctional protein ADE2, transcript variant X1	no	NC_037640.1	-	yes	-0.095	8.49048e-06	0.000723882	rna-XR_412288.3	MSTRG.2233.3	598455	598600	598455	598596	599771	600033	187213141	51,25,28	126251374	6,19,36	152	149	0.782,0.893,0.832	0.954,0.928,0.911	0.835667	0.931	no	yes	yes	no
A3SS_2039	gene-LOC409620	LOC409620	vacuolar protein sorting-associated protein 8 homolog, transcript variant X1	no	NC_037638.1	-	yes	0.218	0.000112848	0.00573573	MSTRG.107.3	rna-XM_026439223.1,rna-XM_026439220.1	1804261	1804661	1804261	1804646	1804975	1805721	3,9,2	5,14,27	0,2,0	12,12,17	163	149	0.354,0.37,0.063	0.0,0.132,0.0	0.262333	0.044	yes	no	no	yes
A3SS_1214	gene-LOC551734	LOC551734	general transcription and DNA repair factor IIH helicase subunit XPB	no	NC_037648.1	-	yes	0.05	0.00223828	0.0451586	MSTRG.8491.3,MSTRG.8491.2	MSTRG.8491.4	14507837	14508176	14507837	14508133	14508265	14508511	68,54,74	0,0,0	83,84,79	2,9,0	191	149	1.0,1.0,1.0	0.97,0.879,1.0	1	0.949667	yes	no	no	yes
A3SS_1437	gene-LOC552596	LOC552596	peroxisome assembly protein 12, transcript variant X1	no	NC_037645.1	+	yes	0.179	1.45529e-05	0.00116556	rna-XM_624971.6	rna-XM_006559510.3	2247261	2247445	2247310	2247445	2246660	2246793	24,27,45	0,0,2	26,23,24	2,2,12	197	149	1.0,1.0,0.944	0.908,0.897,0.602	0.981333	0.802333	yes	no	no	yes
A3SS_2565	gene-LOC413486	LOC413486	cytochrome b5, transcript variant X1	no	NC_037640.1	-	yes	0.04	0.00198544	0.0423187	rna-XM_396930.7	rna-XM_006568480.3	1968369	1968653	1968369	1968647	1969018	1969077	710305404	49,15,38	394399465	47,51,48	154	149	0.933,0.952,0.911	0.89,0.883,0.904	0.932	0.892333	yes	no	no	yes
A3SS_2369	gene-LOC726922	LOC726922	acyl-CoA-binding domain-containing protein 4, transcript variant X2	no	NC_037651.1	-	yes	-0.09	0.00064134	0.0172965	MSTRG.9878.1,rna-XM_016916434.2,rna-XM_006563045.3,rna-XM_006563044.3	MSTRG.9878.2	6659135	6659492	6659135	6659239	6659587	6659727	119152182	8,20,21	194156186	11,7,6	298	149	0.881,0.792,0.813	0.898,0.918,0.939	0.828667	0.918333	no	yes	yes	no
A3SS_900	gene-LOC551168	LOC551168	protein sidekick, transcript variant X1	no	NC_037640.1	+	yes	0.188	0.000421341	0.0129489	rna-XM_006567954.3,rna-XM_006567953.3,rna-XM_006567957.3,rna-XM_623562.5,rna-XM_006567956.3	rna-XM_006567955.3	10218389	10218718	10218392	10218718	10218159	10218322	2,5,17	0,0,0	14,9,9	1,4,2	151	149	1.0,1.0,1.0	0.932,0.689,0.816	1	0.812333	yes	no	no	yes
A3SS_695	gene-LOC412091	LOC412091	A disintegrin and metalloproteinase with thrombospondin motifs 9, transcript variant X3	no	NC_037646.1	-	yes	-0.256	2.79184e-05	0.0019418	MSTRG.6757.9,rna-XM_006561575.3,MSTRG.6757.6,MSTRG.6757.7,rna-XM_016913997.2,rna-XM_016913999.2,rna-XM_016913996.2,rna-XM_016913998.2	MSTRG.6757.8	5874659	5874839	5874659	5874829	5874964	5875135	10,5,8	1,3,4	16,6,23	1,0,0	158	149	0.904,0.611,0.654	0.938,1.0,1.0	0.723	0.979333	no	yes	yes	no
A3SS_3019	gene-LOC726750	LOC726750	fibroin heavy chain, transcript variant X1	no	NC_037646.1	-	yes	0.689	0	0	MSTRG.6972.27	MSTRG.6972.15	8494263	8494650	8494263	8494584	8494782	8496854	13,272,18	0,0,0	20,32,43	53,42,49	214	149	1.0,1.0,1.0	0.208,0.347,0.379	1	0.311333	yes	no	no	yes
A3SS_475	gene-LOC726291	LOC726291	rabankyrin-5, transcript variant X1	no	NC_037638.1	+	yes	-0.064	4.80131e-05	0.00275866	MSTRG.182.1,rna-XM_006559861.3,rna-XM_001122042.5	rna-XM_006559863.3	2485514	2485664	2485518	2485664	2485161	2485421	15,54,46	0,9,3	62,50,65	1,0,0	152	149	1.0,0.855,0.938	0.984,1.0,1.0	0.931	0.994667	no	yes	yes	no
A3SS_472	gene-LOC408908	LOC408908	anoctamin-8, transcript variant X1	no	NC_037644.1	-	yes	0.161	0.00219111	0.0448922	rna-XM_003251351.4,rna-XM_006569424.3,MSTRG.5746.5,rna-XM_006569421.2	rna-XM_006569423.3	13631946	13632258	13631946	13632234	13632818	13633110	1,3,8	0,0,0	11,5,10	4,0,2	172	149	1.0,1.0,1.0	0.704,1.0,0.812	1	0.838667	yes	no	no	yes
A3SS_872	gene-LOC552728	LOC552728	uncharacterized LOC552728	no	NC_037647.1	+	yes	0.095	3.14526e-13	1.38549e-10	MSTRG.7480.2,rna-XM_026443413.1,MSTRG.7480.5	MSTRG.7480.3,MSTRG.7480.4	8196658	8196814	8196706	8196814	8196473	8196539	147287222	0,0,2	85211323	8,20,20	196	149	1.0,1.0,0.988	0.89,0.889,0.925	0.996	0.901333	yes	no	no	yes
A3SS_1530	gene-LOC552688	LOC552688	acyl-CoA:lysophosphatidylglycerol acyltransferase 1, transcript variant X1	no	NC_037647.1	-	yes	-0.075	6.8592e-06	0.000625133	rna-XM_016914425.2	rna-XM_016914424.2,rna-XM_026443184.1	8692786	8693245	8692786	8693217	8693306	8693458	6,0,0	56,59,97	10,7,19	81,90,90	176	149	0.083,0.0,0.0	0.095,0.062,0.152	0.0276667	0.103	no	yes	yes	no
A3SS_1154	gene-LOC552459	LOC552459	glycine-rich cell wall structural protein, transcript variant X1	no	NC_037648.1	-	yes	-0.072	0.000327734	0.0112494	-	MSTRG.8667.32	15968201	15968321	15968201	15968255	15968405	15968459	21,63,63	0,0,12	40,6,6	0,0,0	214	149	1.0,1.0,0.785	1.0,1.0,1.0	0.928333	1	no	yes	yes	no
A3SS_2574	gene-LOC100577707	LOC100577707	arginine/serine-rich coiled-coil protein 2, transcript variant X1	no	NC_037644.1	-	yes	-0.12	0.000435644	0.0132346	MSTRG.5248.5	MSTRG.5248.4,MSTRG.5248.1	1329706	1329807	1329706	1329763	1330511	1330592	54131147	18,73,79	202163191	55,46,47	192	149	0.7,0.582,0.591	0.74,0.733,0.759	0.624333	0.744	no	yes	yes	no
A3SS_630	gene-LOC410796	LOC410796	histone lysine demethylase PHF8, transcript variant X1	no	NC_037639.1	+	yes	0.135	0.000773174	0.0198398	rna-XM_006568749.3,rna-XM_026446517.1,MSTRG.2163.1,MSTRG.2163.3,MSTRG.2163.2	rna-XM_006568748.3	15834804	15835013	15834837	15835013	15834552	15834600	20,12,18	1,0,0	26,11,20	2,2,4	181	149	0.943,1.0,1.0	0.915,0.819,0.805	0.981	0.846333	yes	no	no	yes
A3SS_631	gene-LOC410796	LOC410796	histone lysine demethylase PHF8, transcript variant X1	no	NC_037639.1	+	yes	0.173	0.000332654	0.0112719	rna-XM_006568747.3	rna-XM_006568748.3	15834828	15835013	15834837	15835013	15834552	15834600	1,6,8	1,0,0	4,10,4	2,2,4	157	149	0.487,1.0,1.0	0.655,0.826,0.487	0.829	0.656	yes	no	no	yes
A3SS_687	gene-LOC411282	LOC411282	basic-leucine zipper transcription factor A, transcript variant X1	no	NC_037645.1	+	yes	0.327	3.08874e-08	5.8311e-06	rna-XM_394755.7,rna-XM_006564655.3	rna-XM_016913702.2	8455164	8460282	8455167	8460282	8453783	8454133	13,6,11	0,0,0	10,6,8	8,1,5	151	149	1.0,1.0,1.0	0.552,0.856,0.612	1	0.673333	yes	no	no	yes
A3SS_264	gene-LOC726178	LOC726178	hrp65 protein, transcript variant X1	no	NC_037638.1	-	yes	-0.023	0.000131072	0.00641524	rna-XR_001706416.2,rna-XM_016917786.2,rna-XR_001706415.2	rna-XR_003304558.1,rna-XM_016917787.2,MSTRG.1341.2,MSTRG.1341.3,MSTRG.1341.1,rna-XR_001706417.2	24664358	24664479	24664358	24664455	24664784	24664975	13,24,8	358558683	32,59,43	1031756619	172	149	0.03,0.036,0.01	0.026,0.063,0.057	0.0253333	0.0486667	no	yes	yes	no
A3SS_1148	gene-LOC551421	LOC551421	tRNA selenocysteine 1-associated protein 1, transcript variant X1	no	NC_037647.1	-	yes	0.08	1.59492e-05	0.00123982	MSTRG.7780.4,rna-XM_623813.6	MSTRG.7780.1,rna-XM_006569657.3	11974378	11974576	11974378	11974572	11974668	11974728	105118134	9,3,5	175128175	14,21,34	152	149	0.92,0.975,0.963	0.925,0.857,0.835	0.952667	0.872333	yes	no	no	yes
A3SS_1707	gene-Syx1A	Syx1A	syntaxin 1A, transcript variant X1	no	NC_037648.1	-	yes	0.717	0	0	rna-XR_411798.3	MSTRG.8687.2,rna-NM_001278326.1	16183444	16183809	16183444	16183538	16188507	16188618	4,25,25	0,0,0	27,29,29	26,37,50	298	149	1.0,1.0,1.0	0.342,0.282,0.225	1	0.283	yes	no	no	yes
A3SS_2819	gene-LOC551725	LOC551725	importin-7, transcript variant X3	no	NC_037638.1	+	yes	-0.058	1.11087e-06	0.000133455	rna-XR_003304422.1,rna-XM_026439799.1,MSTRG.1173.6,rna-XR_003304421.1,rna-XM_026439801.1	MSTRG.1173.1	20586053	20586326	20586056	20586326	20585760	20585966	294189214	19,13,28	343272221	13,9,0	151	149	0.939,0.935,0.883	0.963,0.968,1.0	0.919	0.977	no	yes	yes	no
A3SS_3144	gene-LOC411196	LOC411196	major facilitator superfamily domain-containing protein 6	no	NC_037644.1	+	yes	0.184	0.000456736	0.0135635	MSTRG.5739.2	MSTRG.5739.1,rna-XM_394670.7	13497863	13498217	13497891	13498217	13497569	13497763	10,18,26	32,34,40	0,13,11	30,54,52	176	149	0.209,0.309,0.355	0.0,0.169,0.152	0.291	0.107	yes	no	no	yes
A3SS_3142	gene-LOC412260	LOC412260	serine/threonine-protein kinase SIK3-like, transcript variant X1	no	NC_037649.1	-	yes	0.051	0.000368204	0.0118678	rna-XM_016915605.2	rna-XM_026444302.1	3930880	3931102	3930880	3931099	3931246	3931384	5,25,27	1,0,0	35,24,19	6,5,0	151	149	0.831,1.0,1.0	0.852,0.826,1.0	0.943667	0.892667	yes	no	no	yes
A3SS_3185	gene-LOC727079	LOC727079	fibroblast growth factor receptor substrate 2	no	NC_037638.1	+	yes	0.273	9.0964e-05	0.00480836	rna-XM_001122793.5	-	6585436	6585756	6585553	6585756	6584435	6584680	1,15,3	0,0,0	13,19,6	1,2,4	265	149	1.0,1.0,1.0	0.88,0.842,0.458	1	0.726667	yes	no	no	yes
A3SS_782	gene-LOC725854	LOC725854	39S ribosomal protein L37, mitochondrial	no	NC_037647.1	-	yes	0.053	0.000496275	0.0141798	MSTRG.7641.2	rna-XM_001121653.5	10307249	10307369	10307249	10307356	10307530	10307650	0,0,13	62,58,57	1,0,0	67,64,66	161	149	0.0,0.0,0.174	0.014,0.0,0.0	0.058	0.00466667	yes	no	no	yes
A3SS_891	gene-LOC411533	LOC411533	alpha-2-macroglobulin receptor-associated protein	no	NC_037641.1	+	yes	-0.021	0.000126401	0.00630337	MSTRG.3052.1,rna-XM_395004.7	MSTRG.3052.2	3350698	3350855	3350700	3350855	3350518	3350630	726550637	30,0,14	536646881	0,0,0	150	149	0.96,1.0,0.978	1.0,1.0,1.0	0.979333	1	no	yes	yes	no
A3SS_1393	gene-LOC409102	LOC409102	tRNA-dihydrouridine(16/17) synthase [NAD(P)(+)]-like, transcript variant X3	no	NC_037638.1	+	yes	0.427	7.18549e-07	9.9954e-05	MSTRG.666.9,MSTRG.666.13,MSTRG.666.3	MSTRG.666.7	10870980	10871148	10870995	10871148	10870639	10870888	3,4,6	0,0,0	2,5,6	5,3,1	163	149	1.0,1.0,1.0	0.268,0.604,0.846	1	0.572667	yes	no	no	yes
A3SS_1396	gene-LOC409102	LOC409102	tRNA-dihydrouridine(16/17) synthase [NAD(P)(+)]-like, transcript variant X3	no	NC_037638.1	+	yes	-0.159	4.64565e-05	0.00272854	MSTRG.666.7	rna-XM_016913212.2,rna-XM_006568604.1,rna-XM_006568605.3,rna-XM_623796.6,rna-XM_026443207.1,rna-XM_006568603.1	10870995	10871148	10871002	10871148	10870639	10870888	0,0,0	10,11,16	5,3,1	25,9,12	155	149	0.0,0.0,0.0	0.161,0.243,0.074	0	0.159333	no	yes	yes	no
A3SS_1771	gene-LOC550964	LOC550964	guanylate cyclase 32E, transcript variant X2	no	NC_037640.1	-	yes	0.253	0.00125126	0.0297936	MSTRG.2584.1	rna-XM_026439840.1,rna-XM_026439839.1,rna-XM_026439841.1,rna-XM_016911270.2	6328399	6328562	6328399	6328534	6328639	6328847	1,2,2	0,1,0	5,2,3	0,1,8	176	149	1.0,0.629,1.0	1.0,0.629,0.241	0.876333	0.623333	yes	no	no	yes
A3SS_2777	gene-LOC100577712	LOC100577712	uncharacterized LOC100577712, transcript variant X1	no	NC_037643.1	-	yes	0.1	8.40825e-05	0.00453531	rna-XM_006564084.3,rna-XM_016912544.2	rna-XM_006564083.3	6623328	6623541	6623328	6623514	6623618	6623812	15,21,18	1,0,0	30,34,73	7,1,9	175	149	0.927,1.0,1.0	0.785,0.967,0.874	0.975667	0.875333	yes	no	no	yes
A3SS_2394	gene-LOC551904	LOC551904	glycerol-3-phosphate dehydrogenase, mitochondrial, transcript variant X4	no	NC_037645.1	-	yes	-0.016	0.00134999	0.0315755	MSTRG.6277.5,rna-XM_026442289.1,rna-XM_006564571.3,rna-XM_026442290.1,rna-XM_006564572.3	MSTRG.6277.6	7777059	7777216	7777059	7777107	7778267	7778393	36710081137	4,35,25	136611201392	27,13,10	257	149	0.982,0.943,0.963	0.967,0.98,0.988	0.962667	0.978333	no	yes	yes	no
A3SS_2809	gene-LOC408591	LOC408591	PX domain-containing protein kinase-like protein, transcript variant X1	no	NC_037638.1	-	yes	0.524	0.000221712	0.00945139	rna-XM_006569602.3	rna-XM_006569603.3	11302750	11302926	11302750	11302917	11303163	11303208	2,23,5	1,2,10	4,0,0	8,7,3	157	149	0.655,0.916,0.322	0.322,0.0,0.0	0.631	0.107333	yes	no	no	yes
A3SS_1894	gene-LOC411923	LOC411923	alanine--tRNA ligase, cytoplasmic, transcript variant X1	no	NC_037646.1	+	yes	-0.139	0.00146129	0.0335842	MSTRG.6788.2,rna-XM_006561617.3,rna-XM_395392.7	MSTRG.6788.3	6539474	6539798	6539647	6539798	6539114	6539389	28,51,69	4,14,5	42,60,113	3,5,1	298	149	0.778,0.646,0.873	0.875,0.857,0.983	0.765667	0.905	no	yes	yes	no
A3SS_1896	gene-LOC113218583	LOC113218583	uncharacterized LOC113218583	no	NC_037639.1	-	yes	-0.065	0.000197005	0.00867805	-	MSTRG.1628.3	4479751	4480048	4479751	4479801	4481217	4481483	316274296	27,13,24	369336318	5,10,17	298	149	0.854,0.913,0.86	0.974,0.944,0.903	0.875667	0.940333	no	yes	yes	no
A3SS_247	gene-LOC551837	LOC551837	long-chain-fatty-acid--CoA ligase ACSBG2, transcript variant X1	no	NC_037638.1	+	yes	-0.017	0.000685499	0.0181389	rna-XM_006571341.3	rna-XM_006571342.3	22602325	22602377	22602360	22602377	22601508	22601574	90727142557	36128156	320131313890	101114134	183	149	0.954,0.945,0.93	0.963,0.957,0.959	0.943	0.959667	no	yes	yes	no
A3SS_339	gene-LOC413971	LOC413971	BTB/POZ domain-containing protein 1, transcript variant X1	no	NC_037643.1	-	yes	-0.044	0.00029294	0.0106041	rna-XM_006564070.1	rna-XM_006564071.1	6477993	6478680	6477993	6478677	6478869	6479682	55123121	4,8,5	126141175	5,0,0	151	149	0.931,0.938,0.96	0.961,1.0,1.0	0.943	0.987	no	yes	yes	no
A3SS_1947	gene-LOC410705	LOC410705	synaptic vesicle glycoprotein 2C, transcript variant X1	no	NC_037638.1	+	yes	0.181	8.22713e-07	0.000108722	rna-XM_394182.7,rna-XM_006571086.2	rna-XM_016917899.2	17617694	17619197	17618048	17619197	17617497	17617625	45,23,47	0,0,0	36,43,35	2,4,7	298	149	1.0,1.0,1.0	0.9,0.843,0.714	1	0.819	yes	no	no	yes
A3SS_2701	gene-LOC410852	LOC410852	protein Fe65 homolog, transcript variant X2	no	NC_037639.1	+	yes	-0.308	0.000269709	0.010331	MSTRG.1944.2	MSTRG.1944.9,MSTRG.1944.1,MSTRG.1944.11	12414992	12418195	12415019	12418195	12414669	12414840	1,3,2	11,13,16	5,20,13	18,18,8	175	149	0.072,0.164,0.096	0.191,0.486,0.58	0.110667	0.419	no	yes	yes	no
A3SS_651	gene-LOC409448	LOC409448	collagen alpha-1(IX) chain, transcript variant X1	no	NC_037643.1	-	yes	-0.476	0.000601902	0.0165711	MSTRG.4630.4,rna-XM_026441179.1	MSTRG.4630.5,rna-XM_026441177.1,rna-XM_026441175.1	5322656	5322833	5322656	5322758	5323559	5323761	4,4,0	2,0,3	4,1,2	0,0,0	223	149	0.572,1.0,0.0	1.0,1.0,1.0	0.524	1	no	yes	yes	no
A3SS_79	gene-LOC724417	LOC724417	uncharacterized protein CG43867, transcript variant X2	no	NC_037647.1	+	yes	0.169	4.23491e-05	0.00254383	MSTRG.7501.13,rna-XM_026443478.1,MSTRG.7501.7	rna-XM_026443479.1	8684238	8684531	8684241	8684531	8682204	8682378	5,15,21	0,1,0	27,16,14	2,6,4	151	149	1.0,0.937,1.0	0.93,0.725,0.775	0.979	0.81	yes	no	no	yes
A3SS_74	gene-LOC552419	LOC552419	ras-like GTP-binding protein RhoL, transcript variant X4	no	NC_037643.1	-	yes	-0.033	0.000291866	0.0106041	rna-XM_026441187.1	rna-XM_624793.6	16469913	16470170	16469913	16470079	16473821	16474048	0,0,3	72125130	8,10,5	108119157	239	149	0.0,0.0,0.014	0.044,0.05,0.019	0.00466667	0.0376667	no	yes	yes	no
A3SS_2950	gene-LOC551706	LOC551706	unconventional myosin-IXb, transcript variant X4	no	NC_037647.1	+	yes	0.112	0.00024146	0.00983993	rna-XM_026443125.1,rna-XM_026443127.1,rna-XM_026443130.1,rna-XM_026443126.1,rna-XM_026443131.1,rna-XM_026443129.1,rna-XM_016914568.2,rna-XM_026443128.1,rna-XM_026443132.1,rna-XM_624095.5,rna-XM_026443133.1	rna-XM_016914569.2	7151130	7152071	7151133	7152071	7150563	7150663	13,18,31	0,1,1	46,34,22	3,7,5	151	149	1.0,0.947,0.968	0.938,0.827,0.813	0.971667	0.859333	yes	no	no	yes
A3SS_2954	gene-Hex110	Hex110	hexamerin 110	no	NC_037648.1	-	yes	0.265	0.0019077	0.0411299	MSTRG.8358.2	MSTRG.8358.1	13517502	13518081	13517502	13518072	13518108	13518117	32846581240	17334085339	311521476	233831894647	157	149	0.947,0.155,0.181	0.001,0.255,0.232	0.427667	0.162667	yes	no	no	yes
A3SS_2955	gene-Hex110	Hex110	hexamerin 110	no	NC_037648.1	-	yes	0.202	0.00153008	0.0345641	MSTRG.8358.6	-	13517647	13518072	13517647	13518018	13518108	13518117	39535555529	0,0,0	239133024853	0,0,5529	202	149	1.0,1.0,1.0	1.0,1.0,0.393	1	0.797667	yes	no	no	yes
A3SS_1621	gene-LOC408664	LOC408664	homeodomain-interacting protein kinase 2, transcript variant X2	no	NC_037639.1	+	yes	-0.252	3.15616e-07	5.21358e-05	rna-XM_006568882.3,MSTRG.2039.1,MSTRG.2039.2,MSTRG.2039.5	MSTRG.2039.3,MSTRG.2039.7,MSTRG.2039.24	14275126	14275325	14275156	14275325	14273939	14274260	43,41,34	19,21,17	64,54,55	12,5,3	178	149	0.655,0.62,0.626	0.817,0.9,0.939	0.633667	0.885333	no	yes	yes	no
A3SS_1364	gene-LOC408282	LOC408282	uncharacterized LOC408282, transcript variant X1	no	NC_037647.1	-	yes	0.342	6.06668e-05	0.00341154	rna-XM_016914603.2,rna-XM_006566085.3,rna-XM_006566081.3,rna-XM_006566087.3,rna-XM_016914605.2,rna-XM_006566086.3,rna-XM_006566082.3,rna-XM_016914604.2,rna-XM_006566080.3,rna-XM_006566083.3,rna-XM_016914602.2	rna-XM_006566084.3,MSTRG.7595.1,MSTRG.7595.13,MSTRG.7595.12	9951616	9951889	9951616	9951847	9952017	9952252	1,18,17	0,3,0	21,12,19	4,13,11	190	149	1.0,0.825,1.0	0.805,0.42,0.575	0.941667	0.6	yes	no	no	yes
A3SS_1102	gene-LOC408623	LOC408623	endophilin-A, transcript variant X2	no	NC_037638.1	+	yes	0.075	8.41274e-06	0.000723882	rna-XM_026444350.1,rna-XM_026444362.1,MSTRG.190.1,rna-XM_026444349.1	rna-XM_026444360.1,rna-XM_026444355.1,rna-XM_026444329.1,rna-XM_026444340.1,rna-XM_026444339.1,rna-XM_026444334.1,rna-XM_026444370.1,rna-XM_026444358.1,rna-XM_026444337.1,rna-XM_026444332.1	2531642	2531743	2531657	2531743	2530127	2530194	50,74,108	0,3,0	106,68,72	9,10,3	163	149	1.0,0.958,1.0	0.915,0.861,0.956	0.986	0.910667	yes	no	no	yes
A3SS_1294	gene-LOC551460	LOC551460	homeobox protein cut, transcript variant X1	no	NC_037643.1	-	yes	0.083	0.000361689	0.0118018	rna-XM_026441564.1,rna-XM_016912735.2,rna-XM_026441569.1,rna-XM_016912734.2,rna-XM_026441567.1,rna-XM_026441563.1,rna-XM_026441565.1,rna-XM_026441568.1,rna-XM_016912733.2,rna-XM_016912736.2,rna-XM_026441566.1,MSTRG.5189.2,MSTRG.5189.4,MSTRG.5189.5,MSTRG.5189.6	MSTRG.5189.3	17123668	17124925	17123668	17124109	17126624	17126943	5,25,24	0,0,0	50,60,33	1,8,0	298	149	1.0,1.0,1.0	0.962,0.789,1.0	1	0.917	yes	no	no	yes
A3SS_1293	gene-LOC551460	LOC551460	homeobox protein cut, transcript variant X1	no	NC_037643.1	-	yes	0.335	3.96805e-07	5.9008e-05	rna-XM_016912735.2,rna-XM_016912734.2,rna-XM_026441567.1,rna-XM_026441563.1,rna-XM_026441565.1,rna-XM_026441568.1,rna-XM_016912733.2,rna-XM_016912736.2,rna-XM_026441566.1,MSTRG.5189.5,MSTRG.5189.7	rna-XM_026441564.1,rna-XM_026441569.1,MSTRG.5189.2,MSTRG.5189.3,MSTRG.5189.4,MSTRG.5189.6	17112010	17112365	17112010	17112353	17126624	17126943	2,5,9	0,0,0	16,11,7	12,13,0	160	149	1.0,1.0,1.0	0.554,0.441,1.0	1	0.665	yes	no	no	yes
A3SS_1569	gene-LOC411307	LOC411307	mitochondrial enolase superfamily member 1	no	NC_037646.1	-	yes	-0.024	0.00183559	0.0400947	MSTRG.7009.5	rna-XM_394781.7	10894598	10894771	10894598	10894753	10894871	10894987	0,1,4	144208219	9,3,11	172176313	166	149	0.0,0.004,0.016	0.045,0.015,0.031	0.00666667	0.0303333	no	yes	yes	no
A3SS_1038	gene-LOC409675	LOC409675	polyubiquitin-A, transcript variant X1	no	NC_037643.1	-	yes	-0.219	0.000737727	0.0191158	-	MSTRG.4603.7	5139686	5140196	5139686	5139968	5141336	5142128	23,2,3	22,0,0	55,30,13	0,0,0	298	149	0.343,1.0,1.0	1.0,1.0,1.0	0.781	1	no	yes	yes	no
A3SS_1037	gene-LOC409675	LOC409675	polyubiquitin-A, transcript variant X1	no	NC_037643.1	-	yes	-0.096	0.000147086	0.00694194	MSTRG.4603.5	-	5139686	5140196	5139686	5139968	5141108	5142128	147172305	21,5,20	135,8,250	8,0,0	298	149	0.778,0.945,0.884	0.894,1.0,1.0	0.869	0.964667	no	yes	yes	no
A3SS_2728	gene-LOC552523	LOC552523	L-threonine ammonia-lyase, transcript variant X1	no	NC_037642.1	-	yes	0.025	0.000980804	0.0242268	rna-XM_026440584.1	rna-XM_624899.5	9287001	9287470	9287001	9287360	9288041	9288170	14,14,7	144428323	0,2,4	63690274	258	149	0.053,0.019,0.012	0.0,0.002,0.008	0.028	0.00333333	yes	no	no	yes
A3SS_981	gene-LOC410862	LOC410862	solute carrier family 41 member 3, transcript variant X1	no	NC_037639.1	-	yes	0.154	0.000241996	0.00983993	rna-XM_006568197.3,MSTRG.1919.4	rna-XM_006568198.3,MSTRG.1919.2	11585963	11586238	11585963	11586118	11587196	11587472	26,57,117	4,7,12	148,102,88	33,35,26	268	149	0.783,0.819,0.844	0.714,0.618,0.653	0.815333	0.661667	yes	no	no	yes
A3SS_2216	gene-LOC413958	LOC413958	apoptosis-inducing factor 3, transcript variant X1	no	NC_037644.1	+	yes	0.153	5.57104e-06	0.000545343	rna-XM_625032.6,rna-XM_006560835.3	MSTRG.5386.1	3511555	3511906	3511759	3511906	3511153	3511490	15,23,31	0,0,0	59,21,32	8,1,3	298	149	1.0,1.0,1.0	0.787,0.913,0.842	1	0.847333	yes	no	no	yes
A3SS_3017	gene-LOC726750	LOC726750	fibroin heavy chain, transcript variant X1	no	NC_037646.1	-	yes	-0.25	8.29984e-08	1.46243e-05	MSTRG.6972.15	MSTRG.6972.8	8494263	8494584	8494263	8494452	8494782	8496854	39,9,5	123,75,226	54210298	234201159	280	149	0.144,0.06,0.012	0.109,0.357,0.499	0.072	0.321667	no	yes	yes	no
A3SS_564	gene-LOC551857	LOC551857	sepiapterin reductase	no	NC_037649.1	+	yes	-0.078	0.00173018	0.0384274	rna-XM_016915435.2	MSTRG.8990.2	7834439	7834753	7834553	7834753	7833964	7834365	66,49,35	2,8,1	51,84,142	2,0,2	262	149	0.949,0.777,0.952	0.935,1.0,0.976	0.892667	0.970333	no	yes	yes	no
A3SS_164	gene-LOC410337	LOC410337	venom dipeptidylpeptidase IV	no	NC_037648.1	-	yes	-0.051	0.000137973	0.00663021	MSTRG.8311.3	MSTRG.8311.4	12878263	12878508	12878263	12878405	12878812	12878865	215215413	15,10,15	363405321	4,4,10	251	149	0.895,0.927,0.942	0.982,0.984,0.95	0.921333	0.972	no	yes	yes	no
A3SS_1822	gene-LOC726649	LOC726649	thioredoxin domain-containing protein 15, transcript variant X1	no	NC_037651.1	-	yes	0.153	0.0019141	0.0411299	MSTRG.10046.1	MSTRG.10046.4	9103261	9103476	9103261	9103464	9103543	9103603	62,87,81	43,46,25	86,75,97	82,74,82	160	149	0.573,0.638,0.751	0.494,0.486,0.524	0.654	0.501333	yes	no	no	yes
A3SS_1132	gene-LOC408749	LOC408749	ubiquitin-protein ligase E3B, transcript variant X1	no	NC_037640.1	-	yes	-0.142	0.000351959	0.0116279	rna-XM_006560958.2	rna-XM_006560960.2	5280731	5280862	5280731	5280847	5280970	5281089	0,2,1	9,30,22	13,7,2	24,41,31	163	149	0.0,0.057,0.04	0.331,0.135,0.056	0.0323333	0.174	no	yes	yes	no
A3SS_1645	gene-LOC411633	LOC411633	UDP-glucose 4-epimerase, transcript variant X1	no	NC_037641.1	-	yes	0.556	2.05804e-05	0.00151094	-	rna-XM_006569313.3	12831921	12832110	12831921	12832068	12832477	12832611	1,4,2	0,1,1	3,0,0	1,2,2	190	149	1.0,0.758,0.611	0.702,0.0,0.0	0.789667	0.234	yes	no	no	yes
A3SS_1644	gene-LOC411633	LOC411633	UDP-glucose 4-epimerase, transcript variant X1	no	NC_037641.1	-	yes	0.19	9.5179e-07	0.00011979	MSTRG.3601.3	MSTRG.3601.7	12831921	12832110	12831921	12832068	12832316	12832462	5,11,12	8,41,34	6,6,2	103,48,92	190	149	0.329,0.174,0.217	0.044,0.089,0.017	0.24	0.05	yes	no	no	yes
A3SS_1643	gene-LOC411633	LOC411633	UDP-glucose 4-epimerase, transcript variant X1	no	NC_037641.1	-	yes	-0.032	0.000973468	0.0242268	rna-XM_016911780.2,rna-XM_006569310.2,rna-XM_006569313.3,rna-XM_006569315.3,rna-XM_395102.6,MSTRG.3601.1,MSTRG.3601.3,MSTRG.3601.2,MSTRG.3601.4,MSTRG.3601.6	MSTRG.3601.5,MSTRG.3601.7	12830473	12830758	12830473	12830674	12830835	12831016	967655876	88,32,61	8728751161	32,54,43	232	149	0.876,0.929,0.902	0.946,0.912,0.945	0.902333	0.934333	no	yes	yes	no
A3SS_2027	gene-LOC408742	LOC408742	fatty-acid amide hydrolase 2-B, transcript variant X2	no	NC_037640.1	+	yes	0.049	2.35385e-08	4.78557e-06	rna-XM_006563907.3,rna-XR_409808.3,MSTRG.2617.3,MSTRG.2617.2,MSTRG.2617.1,rna-XM_392277.7	MSTRG.2617.6	7771699	7772089	7771715	7772089	7771103	7771631	147246249	3,3,0	378278239	21,23,9	164	149	0.978,0.987,1.0	0.942,0.917,0.96	0.988333	0.939667	yes	no	no	yes
A3SS_999	gene-LOC412676	LOC412676	protein mahjong	no	NC_037642.1	+	yes	0.131	3.03796e-05	0.00200733	rna-XM_396132.7	MSTRG.3645.2	201175	201421	201203	201421	200444	200916	5,28,23	0,1,0	48,24,38	15,4,0	176	149	1.0,0.96,1.0	0.73,0.836,1.0	0.986667	0.855333	yes	no	no	yes
A3SS_199	gene-LOC411807	LOC411807	uncharacterized LOC411807, transcript variant X1	no	NC_037649.1	-	yes	0.505	0.000387898	0.012352	rna-XM_395274.6	rna-XM_006572090.3,rna-XM_026444163.1	3101235	3101786	3101235	3101752	3102223	3102290	2,0,1	0,1,0	5,3,0	17,6,18	182	149	1.0,0.0,1.0	0.194,0.29,0.0	0.666667	0.161333	yes	no	no	yes
A3SS_42	gene-LOC551009	LOC551009	protein-glutamate O-methyltransferase, transcript variant X1	no	NC_037639.1	+	yes	0.352	0.00018615	0.00833887	MSTRG.1660.2,rna-XM_006560719.2	MSTRG.1660.3	5318599	5318862	5318627	5318862	5318430	5318536	10,22,21	0,3,0	27,38,29	0,28,66	176	149	1.0,0.861,1.0	1.0,0.535,0.271	0.953667	0.602	yes	no	no	yes
A3SS_43	gene-LOC551009	LOC551009	protein-glutamate O-methyltransferase, transcript variant X1	no	NC_037639.1	+	yes	0.067	1.23959e-11	3.81175e-09	MSTRG.1660.1,rna-XM_623404.6	MSTRG.1660.3	5318617	5318862	5318627	5318862	5318430	5318536	108177229	0,3,0	230338441	0,28,66	158	149	1.0,0.982,1.0	1.0,0.919,0.863	0.994	0.927333	yes	no	no	yes
A3SS_1832	gene-LOC551735	LOC551735	fibrosin-1-like protein, transcript variant X1	no	NC_037648.1	+	yes	-0.363	0.000395777	0.0124528	rna-XM_624123.5	MSTRG.8353.5,MSTRG.8353.6,rna-XM_006566459.2	13498791	13499000	13498845	13499000	13498435	13498656	0,4,6	1,18,16	10,12,12	10,8,9	202	149	0.0,0.141,0.217	0.425,0.525,0.496	0.119333	0.482	no	yes	yes	no
A3SS_1834	gene-LOC724706	LOC724706	trichohyalin, transcript variant X1	no	NC_037644.1	+	yes	0.826	9.67004e-14	5.11158e-11	rna-XM_026441804.1	rna-XM_016913047.2	13740477	13741314	13741215	13741314	13738785	13739472	2,4,4	0,0,0	7,0,1	5,6,4	298	149	1.0,1.0,1.0	0.412,0.0,0.111	1	0.174333	yes	no	no	yes
A3SS_1121	gene-LOC411674	LOC411674	transcription factor RFX3, transcript variant X1	no	NC_037645.1	+	yes	0.209	0.000563344	0.0158396	MSTRG.6287.10	rna-XM_006564583.3,rna-XR_003305168.1,rna-XM_016913474.2,rna-XM_026442298.1,rna-XM_006564585.3,rna-XM_006564579.3	7814232	7814353	7814308	7814353	7813822	7814015	2,19,19	0,0,2	10,22,11	6,3,1	224	149	1.0,1.0,0.863	0.526,0.83,0.88	0.954333	0.745333	yes	no	no	yes
A3SS_1123	gene-LOC410353	LOC410353	CUGBP Elav-like family member 4, transcript variant X1	no	NC_037649.1	+	yes	-0.456	2.23723e-06	0.00023652	rna-XM_006557611.3,rna-XM_006557597.3,rna-XM_016915464.2,rna-XM_016915456.2,rna-XM_026444465.1,rna-XM_016915463.2,rna-XM_006557599.3,rna-XM_016915462.2,rna-XM_006557600.3,rna-XM_006557605.3,rna-XM_006557614.3,rna-XM_006557613.3,rna-XM_006557612.3,rna-XM_016915459.2,rna-XM_006557606.3,rna-XM_016915455.2,rna-XM_016915461.2,rna-XM_006557596.3,rna-XM_006557607.3,rna-XM_026444466.1	rna-XM_016915454.2	561265	561404	561268	561404	560891	561038	2,6,5	7,0,7	2,7,4	0,0,0	151	149	0.22,1.0,0.413	1.0,1.0,1.0	0.544333	1	no	yes	yes	no
A3SS_2877	gene-LOC409084	LOC409084	arginine-glutamic acid dipeptide repeats protein, transcript variant X1	no	NC_037651.1	+	yes	-0.204	0.00149183	0.0339905	MSTRG.9872.11,rna-XM_392608.7,rna-XM_016916209.2,rna-XM_016916207.2,MSTRG.9872.4	rna-XM_006563054.3,MSTRG.9872.10,MSTRG.9872.9	6618597	6618957	6618615	6618957	6616700	6616842	1,17,30	1,21,33	34,30,32	13,17,16	166	149	0.473,0.421,0.449	0.701,0.613,0.642	0.447667	0.652	no	yes	yes	no
A3SS_2301	gene-LOC551663	LOC551663	disintegrin and metalloproteinase domain-containing protein 11, transcript variant X3	no	NC_037645.1	+	yes	0.367	0.000445485	0.0133797	rna-XM_016913605.2,rna-XM_006564659.3,rna-XM_006564657.3,rna-XM_006564665.3,rna-XM_006564656.3,rna-XM_006564668.3,rna-XM_016913607.2,rna-XM_016913609.2,rna-XM_026442518.1,rna-XM_016913608.2,rna-XM_016913615.2,rna-XM_016913604.2,rna-XM_006564666.3,rna-XM_016913617.2,rna-XM_016913613.2,rna-XM_026442517.1,MSTRG.6324.25,rna-XM_016913610.2,rna-XM_016913611.2	rna-XM_016913606.2,rna-XM_016913614.2,rna-XM_016913612.2,rna-XM_016913616.2,MSTRG.6324.22,MSTRG.6324.21	8537613	8537817	8537616	8537817	8535568	8535715	0,3,4	1,1,0	1,2,0	3,3,1	151	149	0.0,0.747,1.0	0.248,0.397,0.0	0.582333	0.215	yes	no	no	yes
A3SS_387	gene-LOC113218574	LOC113218574	mucin-2-like	no	NC_037650.1	-	yes	0.532	7.54464e-05	0.00415427	MSTRG.9389.1	MSTRG.9389.3	4433365	4433933	4433365	4433813	4433993	4434352	426271331	31,31,25	3,2,496	32,45,23	268	149	0.884,0.829,0.88	0.05,0.024,0.923	0.864333	0.332333	yes	no	no	yes
A3SS_389	gene-LOC113218574	LOC113218574	mucin-2-like	no	NC_037650.1	-	yes	0.12	3.10149e-10	8.19724e-08	MSTRG.9389.1	MSTRG.9389.4	4433365	4433933	4433365	4433858	4433993	4434352	426267331	0,0,0	1,2,495	0,0,187	223	149	1.0,1.0,1.0	1.0,1.0,0.639	1	0.879667	yes	no	no	yes
A3SS_3015	gene-LOC100577651	LOC100577651	three prime repair exonuclease 2, transcript variant X1	no	NC_037648.1	+	yes	0.393	0.000294619	0.0106041	rna-XM_016915029.2	rna-XM_016915030.2,rna-XM_006557424.3	385592	386256	385949	386256	385342	385509	7,2,15	2,0,0	8,2,14	3,3,4	298	149	0.636,1.0,1.0	0.571,0.25,0.636	0.878667	0.485667	yes	no	no	yes
A3SS_1931	gene-LOC725931	LOC725931	multiple inositol polyphosphate phosphatase 1, transcript variant X1	no	NC_037640.1	-	yes	-0.177	0.000216814	0.00939408	rna-XM_001121719.5	MSTRG.2429.1	4298175	4298486	4298175	4298452	4298567	4298761	10,30,17	3,0,5	26,18,35	0,0,0	182	149	0.732,1.0,0.736	1.0,1.0,1.0	0.822667	1	no	yes	yes	no
A3SS_2130	gene-LOC411320	LOC411320	serine/threonine/tyrosine-interacting protein, transcript variant X1	no	NC_037646.1	-	yes	-0.41	1.77674e-05	0.00134169	-	rna-XM_016914183.2	9472229	9472606	9472229	9472328	9472705	9472837	9,3,21	4,4,6	4,6,4	1,0,0	298	149	0.529,0.273,0.636	0.667,1.0,1.0	0.479333	0.889	no	yes	yes	no
A3SS_1243	gene-LOC724923	LOC724923	SAC3 domain-containing protein 1	no	NC_037641.1	+	yes	-0.167	0.000107639	0.00557823	MSTRG.3592.1	rna-XM_026440145.1	12769046	12769300	12769060	12769300	12768840	12769002	5,0,2	28,25,33	17,6,15	37,35,39	162	149	0.141,0.0,0.053	0.297,0.136,0.261	0.0646667	0.231333	no	yes	yes	no
A3SS_2865	gene-LOC414028	LOC414028	sorting nexin-4, transcript variant X1	no	NC_037644.1	+	yes	0.084	0.000319679	0.0111173	MSTRG.5458.3	rna-XM_006571996.3,rna-XM_397464.7	5693219	5693443	5693232	5693443	5692940	5693078	6,18,24	34100111	10,6,13	130101141	161	149	0.14,0.143,0.167	0.066,0.052,0.079	0.15	0.0656667	yes	no	no	yes
A3SS_976	gene-LOC100577675	LOC100577675	trifunctional purine biosynthetic protein adenosine-3, transcript variant X1	no	NC_037640.1	+	yes	0.025	0.00049487	0.0141798	MSTRG.2915.3	rna-XM_006569202.3,MSTRG.2915.2,MSTRG.2915.4,MSTRG.2915.5	13079482	13079693	13079498	13079693	13079218	13079418	0,7,10	14140154	0,4,2	81195257	164	149	0.0,0.043,0.056	0.0,0.018,0.007	0.033	0.00833333	yes	no	no	yes
A3SS_3133	gene-LOC550671	LOC550671	venom serine protease Bi-VSP	no	NC_037641.1	-	yes	-0.03	0.00130487	0.0307925	rna-XM_006560557.3	MSTRG.3114.2	4827312	4827597	4827312	4827470	4829489	4829575	392418554	13,11,20	621608661	12,5,10	275	149	0.942,0.954,0.938	0.966,0.985,0.973	0.944667	0.974667	no	yes	yes	no
A3SS_390	gene-LOC113218574	LOC113218574	mucin-2-like	no	NC_037650.1	-	yes	0.586	2.95927e-05	0.00200548	MSTRG.9389.1	MSTRG.9389.7	4433365	4433933	4433365	4433888	4433993	4434352	431270339	0,0,43	9,17,530	163,204,0	193	149	1.0,1.0,0.859	0.041,0.06,1.0	0.953	0.367	yes	no	no	yes
A3SS_1816	gene-LOC100576544	LOC100576544	arginine-hydroxylase NDUFAF5, mitochondrial, transcript variant X1	no	NC_037653.1	+	yes	-0.054	0.000296898	0.0106041	MSTRG.11047.1	MSTRG.11047.2	4910648	4910833	4910651	4910833	4910275	4910582	154,89,153	19,9,5	143133171	6,0,6	151	149	0.889,0.907,0.968	0.959,1.0,0.966	0.921333	0.975	no	yes	yes	no
A3SS_2679	gene-LOC100577216	LOC100577216	uncharacterized LOC100577216, transcript variant X13	no	NC_037640.1	-	yes	0.246	0.000175048	0.00797674	rna-XR_003304324.1	rna-XR_003304326.1	36468	36572	36468	36569	36748	36981	1,1,5	0,0,1	5,6,3	0,6,2	151	149	1.0,1.0,0.831	1.0,0.497,0.597	0.943667	0.698	yes	no	no	yes
A3SS_2979	gene-LOC412594	LOC412594	uncharacterized LOC412594, transcript variant X1	no	NC_037639.1	-	yes	-0.487	0.00025253	0.0101127	rna-XM_026438927.1,rna-XM_026438930.1,rna-XM_026438920.1,rna-XM_026438929.1,rna-XM_026438915.1,rna-XM_026438923.1,rna-XM_026438931.1,rna-XM_026438922.1,rna-XM_026438916.1,MSTRG.1547.20,rna-XR_003304118.1,rna-XM_026438918.1,rna-XM_026438924.1,rna-XM_026438925.1,rna-XM_026438921.1,rna-XM_026438919.1	rna-XM_026438928.1,MSTRG.1547.18,MSTRG.1547.19,rna-XM_026438926.1,rna-XM_026438917.1	2245039	2245229	2245039	2245214	2248550	2249308	1,2,1	4,20,9	12,7,3	16,9,0	163	149	0.186,0.084,0.092	0.407,0.416,1.0	0.120667	0.607667	no	yes	yes	no
A3SS_1497	gene-LOC410556	LOC410556	UPF0415 protein C7orf25 homolog	no	NC_037651.1	-	yes	-0.054	0.00146071	0.0335842	MSTRG.10112.2	MSTRG.10112.1	9856606	9857164	9856606	9857160	9857257	9857686	1,0,2	62,56,70	0,11,3	69,53,79	152	149	0.016,0.0,0.027	0.0,0.169,0.036	0.0143333	0.0683333	no	yes	yes	no

## Sheet: A5SS
AS ID	Gene ID	Gene name	Gene description	Novel AS	Chr	Strand	Diff significant	IncLevelDiff(RNAi/Con,ΔPSI)	P Value JunctionCountOnly	FDR JunctionCountOnly	LongExonTranscripts	ShortExonTranscripts	LongExonStart(0base)	LongExonEnd	ShortES	ShortEE	FlankingES	FlankingEE	IJC RNAi	SJC RNAi	IJC Con	SJC Con	IncFormLen	SkipFormLen	IncLevel1(PSI 1)	IncLevel2(PSI 2)	Average IncLevel1(average PSI 1)	Average IncLevel2(average PSI 2)	Increase Inclusion RNAi(ΔPSI＞0)	Increase Exclusion RNAi(ΔPSI＜0)	Increase Inclusion Con(ΔPSI＜0)	Increase Exclusion Con(ΔPSI＞0)
A5SS_2	gene-LOC107965313	LOC107965313	mpv17-like protein 2, transcript variant X1	no	NC_037638.1	+	yes	-0.341	3.9972e-05	0.00241831	MSTRG.783.1	MSTRG.783.2	11828763	11828988	11828763	11828901	11829129	11829291	10,3,12	1,4,2	14,11,14	0,0,0	235	149	0.864,0.322,0.792	1.0,1.0,1.0	0.659333	1	no	yes	yes	no
A5SS_1163	gene-LOC724636	LOC724636	myoblast determination protein 1 homolog, transcript variant X2	no	NC_037638.1	-	yes	-0.141	0.00278708	0.0446342	rna-XR_003305924.1	MSTRG.896.7,MSTRG.896.4,rna-XM_016916503.2	14237306	14237434	14237361	14237434	14237108	14237187	1,0,2	13,6,10	5,7,2	20,18,5	203	149	0.053,0.0,0.128	0.155,0.222,0.227	0.0603333	0.201333	no	yes	yes	no
A5SS_1892	gene-LOC411320	LOC411320	serine/threonine/tyrosine-interacting protein, transcript variant X1	no	NC_037646.1	-	yes	-0.039	0.00155722	0.0293663	rna-XM_394795.6	rna-XM_016914183.2	9472664	9472837	9472705	9472837	9472229	9472328	101127195	4,4,6	164141175	1,0,0	189	149	0.952,0.962,0.962	0.992,1.0,1.0	0.958667	0.997333	no	yes	yes	no
A5SS_1893	gene-LOC724859	LOC724859	myosin 9, transcript variant X1	no	NC_037643.1	+	yes	0.292	0.000743667	0.017799	rna-XM_016912612.2,rna-XM_016912615.2,rna-XM_016912614.2	rna-XM_026441123.1,rna-XM_016912616.2,rna-XM_016912613.2	7795103	7796138	7795103	7796111	7796223	7797712	0,5,2	5,2,7	0,0,0	8,5,2	175	149	0.0,0.68,0.196	0.0,0.0,0.0	0.292	0	yes	no	no	yes
A5SS_959	gene-LOC726474	LOC726474	snRNA-activating protein complex subunit 1, transcript variant X2	no	NC_037651.1	+	yes	-0.189	0.000186438	0.00690246	rna-XM_016916353.2	rna-XM_026444949.1	9054354	9054529	9054354	9054524	9055047	9055220	1,0,0	7,2,6	2,4,5	18,9,12	153	149	0.122,0.0,0.0	0.098,0.302,0.289	0.0406667	0.229667	no	yes	yes	no
A5SS_1097	gene-LOC725819	LOC725819	prolyl 3-hydroxylase 2, transcript variant X1	no	NC_037638.1	-	yes	-0.348	9.48478e-05	0.00430372	MSTRG.957.1	rna-XM_026443628.1	14963682	14963907	14963756	14963907	14962256	14962674	37,13,26	19,20,21	43,47,34	11,1,11	222	149	0.567,0.304,0.454	0.724,0.969,0.675	0.441667	0.789333	no	yes	yes	no
A5SS_1232	gene-LOC100578596	LOC100578596	uncharacterized LOC100578596, transcript variant X9	no	NC_037648.1	+	yes	0.412	0.00025979	0.00884099	rna-XR_410753.3,rna-XR_003305768.1,rna-XR_003305766.1,rna-XR_003305767.1,rna-XR_003305771.1,rna-XR_003305765.1	rna-XR_003305764.1	15027807	15028014	15027807	15028010	15028144	15028727	3,1,11	0,1,1	9,7,0	6,5,2	152	149	1.0,0.495,0.915	0.595,0.578,0.0	0.803333	0.391	yes	no	no	yes
A5SS_1234	gene-LOC551856	LOC551856	adenosine kinase	no	NC_037643.1	-	yes	0.214	5.50661e-05	0.00299835	rna-XM_624241.6,MSTRG.4763.1	MSTRG.4763.3	9057341	9057515	9057354	9057515	9056992	9057263	29,29,60	2,6,2	27,43,45	19,7,22	161	149	0.931,0.817,0.965	0.568,0.85,0.654	0.904333	0.690667	yes	no	no	yes
A5SS_221	gene-LOC725021	LOC725021	trypsin 3A1, transcript variant X3	no	NC_037645.1	-	yes	-0.346	0.000722668	0.0176851	MSTRG.6088.9	MSTRG.6088.10	4539646	4539727	4539650	4539727	4514627	4515328	8,1,1	2,5,0	5,5,5	0,0,0	152	149	0.797,0.164,1.0	1.0,1.0,1.0	0.653667	1	no	yes	yes	no
A5SS_220	gene-LOC725021	LOC725021	trypsin 3A1, transcript variant X3	no	NC_037645.1	-	yes	-0.253	0.00134877	0.0267056	MSTRG.6088.8,MSTRG.6088.11	MSTRG.6088.10	4539642	4539727	4539650	4539727	4514627	4515328	15,3,9	2,5,0	4,7,6	0,0,0	156	149	0.878,0.364,1.0	1.0,1.0,1.0	0.747333	1	no	yes	yes	no
A5SS_1434	gene-LOC414038	LOC414038	protein ABHD11, transcript variant X1	no	NC_037638.1	-	yes	0.157	0.00184916	0.0338443	MSTRG.268.1	rna-XM_006561938.2	4601793	4601947	4601798	4601947	4601375	4601728	28,35,24	1,4,3	35,24,34	4,12,13	153	149	0.965,0.895,0.886	0.895,0.661,0.718	0.915333	0.758	yes	no	no	yes
A5SS_2338	gene-LOC411326	LOC411326	probable WRKY transcription factor protein 1, transcript variant X1	no	NC_037646.1	+	yes	-0.036	0.000200724	0.00728629	MSTRG.6955.3	MSTRG.6955.2	8642050	8642528	8642050	8642332	8646372	8648068	3,22,8	43150246	46,36,34	250205265	298	149	0.034,0.068,0.016	0.084,0.081,0.06	0.0393333	0.075	no	yes	yes	no
A5SS_171	gene-LOC412884	LOC412884	AP-1 complex subunit gamma-1, transcript variant X1	no	NC_037649.1	-	yes	0.219	0.00030248	0.00968824	rna-XM_026444246.1,rna-XM_026444240.1,rna-XM_026444229.1	rna-XM_026444232.1,rna-XM_026444243.1,rna-XM_026444249.1	8622995	8623816	8623355	8623816	8622295	8622386	2,34,42	0,0,2	43,18,53	4,11,1	298	149	1.0,1.0,0.913	0.843,0.45,0.964	0.971	0.752333	yes	no	no	yes
A5SS_2534	gene-LOC726243	LOC726243	flotillin-2, transcript variant X1	no	NC_037638.1	+	yes	0.135	1.62823e-06	0.000221643	rna-XM_006564987.3,rna-XM_006564986.3	rna-XM_006564988.3	6942278	6942425	6942278	6942376	6942961	6944675	21,41,30	0,0,0	38,42,45	1,8,7	197	149	1.0,1.0,1.0	0.966,0.799,0.829	1	0.864667	yes	no	no	yes
A5SS_2024	gene-LOC411525	LOC411525	choline/ethanolamine kinase, transcript variant X2	no	NC_037653.1	-	yes	0.121	0.000423535	0.01198	MSTRG.10789.1	rna-XM_006557293.3,rna-XM_006557292.3,rna-XM_006557291.3,rna-XM_026445875.1,rna-XM_006557289.3	741629	743041	742794	743041	741029	741194	98228237	70108114	211187171	153166195	298	149	0.412,0.514,0.51	0.408,0.36,0.305	0.478667	0.357667	yes	no	no	yes
A5SS_2157	gene-LOC551966	LOC551966	multifunctional protein ADE2, transcript variant X1	no	NC_037640.1	-	yes	-0.292	0.000172372	0.00682592	MSTRG.2233.2	MSTRG.2233.3	599757	600033	599771	600033	598455	598596	7,2,4	51,25,28	10,8,16	6,19,36	162	149	0.112,0.069,0.116	0.605,0.279,0.29	0.099	0.391333	no	yes	yes	no
A5SS_569	gene-LOC410542	LOC410542	ras association domain-containing protein 8, transcript variant X1	no	NC_037651.1	+	yes	0.201	0.000416456	0.01198	rna-XM_394021.5	rna-XM_006564851.3	9040505	9040865	9040505	9040652	9041080	9041242	17,23,36	0,0,0	16,40,32	10,1,0	298	149	1.0,1.0,1.0	0.444,0.952,1.0	1	0.798667	yes	no	no	yes
A5SS_582	gene-LOC102655520	LOC102655520	uncharacterized LOC102655520, transcript variant X1	no	NC_037652.1	+	yes	0.514	0.000473787	0.0127396	rna-XM_006560989.3	rna-XM_006560991.3	4491275	4491959	4491275	4491854	4492842	4492962	2,4,4	0,6,2	0,2,0	1,3,3	253	149	1.0,0.282,0.541	0.0,0.282,0.0	0.607667	0.094	yes	no	no	yes
A5SS_827	gene-LOC409186	LOC409186	vam6/Vps39-like protein, transcript variant X1	no	NC_037646.1	+	yes	-0.344	7.46624e-05	0.00378174	rna-XR_410900.2	rna-XR_003305338.1	11442854	11442956	11442854	11442952	11443029	11443347	3,5,4	3,1,5	4,13,8	0,0,2	152	149	0.495,0.831,0.44	1.0,1.0,0.797	0.588667	0.932333	no	yes	yes	no
A5SS_106	gene-LOC409771	LOC409771	potassium channel subfamily K member 18, transcript variant X1	no	NC_037645.1	+	yes	-0.291	0.00101374	0.0227621	rna-XM_393264.6	rna-XM_006563861.3	6249133	6249581	6249133	6249505	6250432	6252412	8,4,17	2,4,0	11,21,7	0,0,0	224	149	0.727,0.399,1.0	1.0,1.0,1.0	0.708667	1	no	yes	yes	no
A5SS_100	gene-LOC413739	LOC413739	synaptic vesicle glycoprotein 2C, transcript variant X1	no	NC_037645.1	+	yes	-0.038	0.000167341	0.00674941	MSTRG.5855.4	rna-XM_016913590.2,rna-XM_016913591.2,rna-XR_003305086.1	1701986	1702324	1701986	1702313	1702737	1702873	0,3,5	66210310	16,8,9	161282270	159	149	0.0,0.013,0.015	0.085,0.026,0.03	0.00933333	0.047	no	yes	yes	no
A5SS_2160	gene-LOC408354	LOC408354	nuclear factor of activated T-cells 5, transcript variant X1	no	NC_037648.1	+	yes	0.017	0.000367342	0.0110137	MSTRG.8305.5,MSTRG.8305.4	rna-XM_026443841.1,rna-XM_016914964.2,MSTRG.8305.3,MSTRG.8305.2,rna-XM_026443842.1,rna-XM_016914963.2,rna-XM_006566758.3	12491364	12492565	12491364	12491665	12493099	12493618	0,20,16	6137181	13,13,2	328180179	298	149	0.0,0.068,0.042	0.019,0.035,0.006	0.0366667	0.02	yes	no	no	yes
A5SS_578	gene-LOC551398	LOC551398	DNA polymerase delta catalytic subunit, transcript variant X1	no	NC_037643.1	+	yes	-0.447	4.98463e-05	0.00285698	rna-XM_016912558.2	rna-XM_623792.6	12919760	12919819	12919760	12919796	12920224	12920336	0,5,0	3,17,10	17,5,4	9,3,7	171	149	0.0,0.204,0.0	0.622,0.592,0.332	0.068	0.515333	no	yes	yes	no
A5SS_976	gene-LOC408462	LOC408462	uncharacterized LOC408462, transcript variant X2	no	NC_037651.1	+	yes	0.184	0.00257102	0.0414791	MSTRG.9959.14	MSTRG.9959.13	8039278	8041075	8039278	8039849	8044458	8044667	5,9,21	0,0,2	17,37,10	0,5,5	298	149	1.0,1.0,0.84	1.0,0.787,0.5	0.946667	0.762333	yes	no	no	yes
A5SS_483	gene-LOC552566	LOC552566	1-acyl-sn-glycerol-3-phosphate acyltransferase gamma	no	NC_037642.1	+	yes	0.067	1.58764e-07	2.88156e-05	rna-XM_026440588.1,MSTRG.3679.1	MSTRG.3679.2	525459	525798	525459	525773	525857	526077	75178249	2,3,5	254222288	31,14,22	173	149	0.97,0.981,0.977	0.876,0.932,0.919	0.976	0.909	yes	no	no	yes
A5SS_1212	gene-LOC408915	LOC408915	protein couch potato, transcript variant X1	no	NC_037644.1	-	yes	0.264	0.00248799	0.0404392	rna-XM_392443.7,rna-XM_026441618.1,rna-XM_026441620.1,rna-XM_006568290.3,rna-XM_016913010.2,rna-XM_016913011.2,rna-XM_026441619.1	rna-XM_006568287.3	12576165	12576299	12576171	12576299	12569746	12569955	6,11,7	0,0,0	3,3,11	7,0,1	154	149	1.0,1.0,1.0	0.293,1.0,0.914	1	0.735667	yes	no	no	yes
A5SS_2487	gene-Hex110	Hex110	hexamerin 110	no	NC_037648.1	-	yes	0.381	0.000834044	0.019325	MSTRG.8358.7,MSTRG.8358.5	-	13518090	13518543	13518144	13518543	13517647	13518018	440117501743	0,0,876	9372103181	0,2893,1157	202	149	1.0,1.0,0.595	1.0,0.349,0.103	0.865	0.484	yes	no	no	yes
A5SS_112	gene-LOC411631	LOC411631	liprin-beta-1, transcript variant X3	no	NC_037642.1	-	yes	0.155	0.0021495	0.037755	MSTRG.4197.5	rna-XM_006567684.3,rna-XM_016912399.2,rna-XM_026440559.1,rna-XM_006567685.3	10990051	10990477	10990352	10990477	10989566	10989728	3,10,25	0,0,2	19,24,20	3,1,4	298	149	1.0,1.0,0.862	0.76,0.923,0.714	0.954	0.799	yes	no	no	yes
A5SS_2556	gene-LOC102655670	LOC102655670	PCNA-associated factor, transcript variant X1	no	NC_037652.1	-	yes	0.196	0.000178003	0.00690246	rna-XM_026445499.1	rna-XM_026445500.1	2584949	2585015	2584955	2585015	2584754	2584876	19,10,7	0,0,2	9,15,9	9,2,2	154	149	1.0,1.0,0.772	0.492,0.879,0.813	0.924	0.728	yes	no	no	yes
A5SS_2797	gene-LOC726156	LOC726156	pantothenate kinase 3, transcript variant X1	no	NC_037652.1	-	yes	0.056	0.00317696	0.0490739	MSTRG.10527.1,rna-XM_006563419.3,rna-XM_006563420.2	MSTRG.10527.2	6213024	6213160	6213056	6213160	6212823	6212937	140135161	4,3,5	149102146	6,18,5	180	149	0.967,0.974,0.964	0.954,0.824,0.96	0.968333	0.912667	yes	no	no	yes
A5SS_2096	gene-LOC100578953	LOC100578953	dual specificity protein phosphatase 15, transcript variant X1	no	NC_037638.1	+	yes	-0.255	2.55801e-06	0.000278891	rna-XM_026441763.1	rna-XM_026441765.1	24260282	24260606	24260282	24260582	24261704	24261821	0,0,0	2,21,17	3,0,11	6,12,11	172	149	0.0,0.0,0.0	0.302,0.0,0.464	0	0.255333	no	yes	yes	no
A5SS_904	gene-LOC551869	LOC551869	vitamin K-dependent gamma-carboxylase	no	NC_037649.1	-	yes	-0.24	0.00226827	0.0382968	rna-XM_016915547.2	MSTRG.8934.1	7007765	7008151	7007929	7008151	7007453	7007654	0,0,0	1,7,6	0,0,67	3,2,13	298	149	0.0,0.0,0.0	0.0,0.0,0.72	0	0.24	no	yes	yes	no
A5SS_1134	gene-LOC409189	LOC409189	growth hormone-inducible transmembrane protein, transcript variant X3	no	NC_037638.1	+	yes	0.033	0.000806989	0.0188992	rna-XM_006571498.3	rna-XM_006571499.3	24668863	24669138	24668863	24669109	24669220	24669440	229203294	0,16,4	340265374	30,8,24	177	149	1.0,0.914,0.984	0.905,0.965,0.929	0.966	0.933	yes	no	no	yes
A5SS_1269	gene-LOC551650	LOC551650	syntenin-1, transcript variant X1	no	NC_037650.1	+	yes	0.032	0.00151567	0.0292135	rna-XM_624040.6	rna-XM_006557835.3	2855435	2855624	2855435	2855612	2855684	2855795	25,44,51	257376486	28,50,20	452457641	160	149	0.083,0.098,0.089	0.055,0.092,0.028	0.09	0.0583333	yes	no	no	yes
A5SS_1989	gene-LOC727108	LOC727108	rho GTPase-activating protein 26, transcript variant X1	no	NC_037643.1	+	yes	0.073	6.44043e-05	0.00342128	rna-XR_410199.2	rna-XM_016912807.2,rna-XM_006565350.2,rna-XM_026441154.1,MSTRG.4786.8,rna-XM_026441155.1,MSTRG.4786.1	9112476	9112577	9112476	9112533	9112637	9112717	17,7,8	83,74,63	1,9,0	86,96,73	192	149	0.137,0.068,0.09	0.009,0.068,0.0	0.0983333	0.0256667	yes	no	no	yes
A5SS_2366	gene-LOC410493	LOC410493	vacuolar protein sorting-associated protein 11 homolog, transcript variant X1	no	NC_037651.1	+	yes	0.249	2.2568e-05	0.00148949	rna-XM_026444962.1	rna-XM_026444963.1	7185252	7185563	7185252	7185545	7185669	7186254	55,19,36	1,6,4	31,23,45	12,22,19	166	149	0.98,0.74,0.89	0.699,0.484,0.68	0.87	0.621	yes	no	no	yes
A5SS_2565	gene-LOC726524	LOC726524	chromodomain-helicase-DNA-binding protein 7, transcript variant X1	no	NC_037649.1	+	yes	0.192	4.03455e-13	1.75745e-10	rna-XM_026444307.1,rna-XM_026444313.1,MSTRG.9076.6,rna-XM_016915486.2,rna-XM_026444311.1,rna-XM_026444312.1,rna-XM_026444308.1,rna-XM_026444309.1	rna-XM_026444310.1	8678557	8678849	8678557	8678843	8680440	8680960	2,91,81	0,3,0	91104108	19,34,23	154	149	1.0,0.967,1.0	0.823,0.747,0.82	0.989	0.796667	yes	no	no	yes
A5SS_2585	gene-LOC409468	LOC409468	venom metalloproteinase 3, transcript variant X1	no	NC_037638.1	+	yes	0.185	0.00177643	0.033069	rna-XM_016916096.2	rna-XM_006562765.3,rna-XM_006562764.3,rna-XM_006562766.3	5243026	5243516	5243026	5243347	5244931	5245221	4,35,35	0,3,0	27,19,21	5,0,8	298	149	1.0,0.854,1.0	0.73,1.0,0.568	0.951333	0.766	yes	no	no	yes
A5SS_36	gene-LOC725546	LOC725546	DDB1- and CUL4-associated factor 6, transcript variant X1	no	NC_037641.1	+	yes	-0.042	0.000736947	0.017799	rna-XR_001702667.1,rna-XR_003304488.1	rna-XM_016911628.2	5238022	5238247	5238022	5238128	5239676	5240940	2,6,9	107,93,124	18,11,15	102,91,139	267	149	0.01,0.035,0.039	0.09,0.063,0.057	0.028	0.07	no	yes	yes	no
A5SS_915	gene-LOC409675	LOC409675	polyubiquitin-A, transcript variant X1	no	NC_037643.1	-	yes	-0.414	6.62911e-06	0.000555316	-	MSTRG.4603.1	5141108	5142128	5141792	5142128	5140707	5140880	6,35,6	9,0,5	77,13,6	0,1,0	298	149	0.25,1.0,0.375	1.0,0.867,1.0	0.541667	0.955667	no	yes	yes	no
A5SS_913	gene-LOC409675	LOC409675	polyubiquitin-A, transcript variant X1	no	NC_037643.1	-	yes	0.409	1.59955e-05	0.00112381	MSTRG.4603.5	-	5141108	5142128	5141336	5142128	5139686	5140196	131175320	6,0,0	138,6,246	52,22,0	298	149	0.916,1.0,1.0	0.57,0.12,1.0	0.972	0.563333	yes	no	no	yes
A5SS_910	gene-LOC409675	LOC409675	polyubiquitin-A, transcript variant X1	no	NC_037643.1	-	yes	-0.222	0.00211004	0.0373631	-	MSTRG.4603.7	5141108	5142128	5141336	5142128	5139686	5139968	22,10,38	22,0,0	14,6,9	0,0,0	298	149	0.333,1.0,1.0	1.0,1.0,1.0	0.777667	1	no	yes	yes	no
A5SS_1123	gene-LOC551448	LOC551448	ribose-phosphate pyrophosphokinase 1, transcript variant X1	no	NC_037638.1	+	yes	0.036	0.000504574	0.0132405	MSTRG.20.1,rna-XM_006557400.3,rna-XM_016917662.2,rna-XM_026440071.1,rna-XM_016917667.2,rna-XM_016917672.2	MSTRG.20.3	31580	31788	31580	31736	32432	32616	139418488	2,15,7	451464561	30,27,17	200	149	0.981,0.954,0.981	0.918,0.928,0.961	0.972	0.935667	yes	no	no	yes
A5SS_1274	gene-LOC410307	LOC410307	angiomotin-like protein 1, transcript variant X2	no	NC_037648.1	-	yes	0.124	0.000108354	0.00481624	rna-XM_016915223.2,rna-XM_016915222.2	rna-XM_016915224.2,MSTRG.8174.3	9829134	9829325	9829143	9829325	9828899	9829054	4,0,6	13,35,33	0,0,0	37,38,29	157	149	0.226,0.0,0.147	0.0,0.0,0.0	0.124333	0	yes	no	no	yes
A5SS_1472	gene-Dscam	Dscam	Down syndrome cell adhesion molecule, transcript variant X1	no	NC_037641.1	-	yes	-0.676	8.92951e-05	0.00422793	MSTRG.3481.71	rna-XM_026439936.1,rna-XM_026439905.1,rna-XM_026439935.1,rna-XM_026439944.1	11836568	11837385	11837094	11837385	11832383	11832503	0,1,3	1,2,3	16,5,10	3,0,1	298	149	0.0,0.2,0.333	0.727,1.0,0.833	0.177667	0.853333	no	yes	yes	no
A5SS_1589	gene-LOC113219394	LOC113219394	DNA ligase 1-like, transcript variant X1	no	NC_037638.1	-	yes	0.214	0.00121323	0.0246954	MSTRG.96.3,rna-XR_003306492.1	MSTRG.96.1	1661161	1661359	1661174	1661359	1660477	1660815	3,3,0	5,7,4	0,0,0	6,2,8	161	149	0.357,0.284,0.0	0.0,0.0,0.0	0.213667	0	yes	no	no	yes
A5SS_284	gene-LOC412020	LOC412020	peroxisomal acyl-coenzyme A oxidase 3, transcript variant X4	no	NC_037643.1	-	yes	0.203	2.53812e-05	0.00162589	rna-XM_395486.7	MSTRG.4850.2	12165584	12165673	12165648	12165673	12158232	12158374	10,65,45	0,3,4	34,74,76	8,12,28	212	149	1.0,0.938,0.888	0.749,0.813,0.656	0.942	0.739333	yes	no	no	yes
A5SS_137	gene-LOC100576234	LOC100576234	uncharacterized LOC100576234, transcript variant X2	no	NC_037640.1	-	yes	-0.159	0.00220079	0.0380423	rna-XR_003304239.1	MSTRG.2533.2,rna-XR_003304235.1,MSTRG.2533.16	5358551	5358824	5358757	5358824	5358259	5358442	0,2,0	2,5,2	1,9,2	9,7,4	298	149	0.0,0.167,0.0	0.053,0.391,0.2	0.0556667	0.214667	no	yes	yes	no
A5SS_2596	gene-LOC100578132	LOC100578132	glutamate--cysteine ligase catalytic subunit, transcript variant X3	no	NC_037647.1	+	yes	-0.362	1.44513e-05	0.00104917	MSTRG.7267.1	MSTRG.7267.7	4677249	4677500	4677249	4677458	4677530	4677723	0,0,0	1,1,3	0,7,3	5,3,3	190	149	0.0,0.0,0.0	0.0,0.647,0.44	0	0.362333	no	yes	yes	no
A5SS_726	gene-LOC413263	LOC413263	putative inorganic phosphate cotransporter, transcript variant X2	no	NC_037645.1	-	yes	0.344	0.000799861	0.0188992	rna-XM_006569813.3	rna-XM_006569814.3	12609912	12610248	12609960	12610248	12609486	12609788	6,4,1	0,8,10	1,0,1	6,11,3	196	149	1.0,0.275,0.071	0.112,0.0,0.202	0.448667	0.104667	yes	no	no	yes
A5SS_923	gene-LOC408456	LOC408456	facilitated trehalose transporter Tret1-2 homolog, transcript variant X1	no	NC_037651.1	+	yes	-0.04	0.000393322	0.0115764	MSTRG.9913.2	MSTRG.9913.1	7200858	7201173	7200858	7200923	7201255	7201406	3,0,3	49,60,92	9,10,5	92,55,67	298	149	0.03,0.0,0.016	0.047,0.083,0.036	0.0153333	0.0553333	no	yes	yes	no
A5SS_384	gene-LOC552833	LOC552833	pre-mRNA-splicing regulator female-lethal(2)D, transcript variant X1	no	NC_037648.1	+	yes	0.577	3.34874e-10	9.11695e-08	MSTRG.8249.4	MSTRG.8249.5	11064333	11065699	11064333	11065674	11066791	11066916	4,17,11	0,0,2	17,7,5	16,13,10	173	149	1.0,1.0,0.826	0.478,0.317,0.301	0.942	0.365333	yes	no	no	yes
A5SS_2538	gene-LOC100576528	LOC100576528	uncharacterized LOC100576528, transcript variant X1	no	NC_037644.1	-	yes	0.247	0.000330979	0.0102982	rna-XM_026441993.1,rna-XM_026441996.1	rna-XM_026441991.1,rna-XM_026441995.1,rna-XM_026441990.1	8124278	8124619	8124282	8124619	8084744	8084947	2,2,1	0,0,1	7,2,1	4,0,7	152	149	1.0,1.0,0.495	0.632,1.0,0.123	0.831667	0.585	yes	no	no	yes
A5SS_1104	gene-LOC100578168	LOC100578168	glycoprotein 3-alpha-L-fucosyltransferase A, transcript variant X5	no	NC_037641.1	+	yes	-0.567	0.00119578	0.0246954	rna-XM_016911999.2	rna-XM_016911998.2	8907436	8907906	8907436	8907863	8907967	8908203	0,3,0	2,0,1	3,4,9	1,0,0	191	149	0.0,1.0,0.0	0.701,1.0,1.0	0.333333	0.900333	no	yes	yes	no
A5SS_1107	gene-LOC409049	LOC409049	paired amphipathic helix protein Sin3a, transcript variant X1	no	NC_037650.1	+	yes	-0.194	0.00247294	0.0404392	MSTRG.9501.1,rna-XM_006562745.3	rna-XM_003250115.4,MSTRG.9501.2	7339608	7339887	7339608	7339818	7345327	7345479	8,29,22	20,32,43	51,25,45	42,16,35	217	149	0.215,0.384,0.26	0.455,0.518,0.469	0.286333	0.480667	no	yes	yes	no
A5SS_1814	gene-LOC727232	LOC727232	uncharacterized LOC727232, transcript variant X1	no	NC_037651.1	-	yes	-0.513	3.62469e-06	0.000315783	MSTRG.10136.2,MSTRG.10136.1	MSTRG.10136.3,MSTRG.10136.4	10018520	10019322	10018524	10019322	10017837	10018500	0,25,7	8,0,8	21,22,24	0,0,0	152	149	0.0,1.0,0.462	1.0,1.0,1.0	0.487333	1	no	yes	yes	no
A5SS_1491	gene-LOC412100	LOC412100	ribonuclease H1	no	NC_037652.1	-	yes	0.036	0.00222318	0.0381267	rna-XM_395566.7,MSTRG.10176.1	MSTRG.10176.2	47811	47942	47845	47942	47473	47738	320249292	9,9,13	288335313	12,18,37	182	149	0.967,0.958,0.948	0.952,0.938,0.874	0.957667	0.921333	yes	no	no	yes
A5SS_1650	gene-LOC408705	LOC408705	RNA-binding protein 25, transcript variant X1	no	NC_037639.1	-	yes	0.41	7.70023e-06	0.000621152	MSTRG.1692.1	MSTRG.1692.3,MSTRG.1692.2	6219733	6220785	6220689	6220785	6218835	6219047	3,14,11	0,0,1	16,11,3	4,1,13	298	149	1.0,1.0,0.846	0.667,0.846,0.103	0.948667	0.538667	yes	no	no	yes
A5SS_2352	gene-LOC411348	LOC411348	thyroid receptor-interacting protein 11, transcript variant X1	no	NC_037639.1	-	yes	-0.254	2.35145e-06	0.000278891	rna-XM_026446396.1	rna-XM_016910895.2	4881879	4882120	4881886	4882120	4849661	4849829	0,0,0	1,13,11	4,2,4	7,11,11	155	149	0.0,0.0,0.0	0.355,0.149,0.259	0	0.254333	no	yes	yes	no
A5SS_2756	gene-LOC725389	LOC725389	box A-binding factor, transcript variant X1	no	NC_037647.1	-	yes	0.104	0.000250023	0.00865672	MSTRG.7628.13	MSTRG.7628.14,MSTRG.7628.12	10166464	10166611	10166475	10166611	10164286	10165464	25,0,16	59,54,76	9,9,0	145,95,122	159	149	0.284,0.0,0.165	0.055,0.082,0.0	0.149667	0.0456667	yes	no	no	yes
A5SS_1826	gene-LOC727232	LOC727232	uncharacterized LOC727232, transcript variant X1	no	NC_037651.1	-	yes	0.111	0.00286943	0.0456176	rna-XM_006565703.3,MSTRG.10136.25	rna-XM_006565705.3	10027599	10028328	10027616	10028328	10025461	10026716	1,17,28	0,0,0	32,14,10	3,4,0	165	149	1.0,1.0,1.0	0.906,0.76,1.0	1	0.888667	yes	no	no	yes
A5SS_1004	gene-LOC552459	LOC552459	glycine-rich cell wall structural protein, transcript variant X1	no	NC_037648.1	-	yes	-0.463	0.00303499	0.0477384	-	-	15968375	15968459	15968405	15968459	15967860	15968006	2,3,11	14,6,7	12,14,4	18,0,0	178	149	0.107,0.295,0.568	0.358,1.0,1.0	0.323333	0.786	no	yes	yes	no
A5SS_250	gene-Cry2	Cry2	cryptochrome 2, transcript variant X1	no	NC_037647.1	+	yes	0.049	0.00156405	0.0293663	MSTRG.7588.7,MSTRG.7588.6,MSTRG.7588.4	rna-NM_001083630.1,rna-XM_006565950.3,MSTRG.7588.5,MSTRG.7588.3,MSTRG.7588.2,MSTRG.7588.1,rna-XM_006565952.3,rna-XM_006565949.3,rna-XM_006565951.3	9888894	9889104	9888894	9889079	9889183	9889413	13,35,17	96196178	9,11,5	127108149	173	149	0.104,0.133,0.076	0.058,0.081,0.028	0.104333	0.0556667	yes	no	no	yes
A5SS_674	gene-LOC726591	LOC726591	coiled-coil domain containing 13-like	no	NC_037638.1	-	yes	-0.537	0.00109917	0.0232425	rna-XM_026439758.1	MSTRG.1165.2,MSTRG.1165.1	20562200	20562379	20562303	20562379	20561885	20562123	3,0,1	7,2,10	2,5,3	2,3,0	251	149	0.203,0.0,0.056	0.372,0.497,1.0	0.0863333	0.623	no	yes	yes	no
A5SS_712	gene-LOC409422	LOC409422	uncharacterized LOC409422, transcript variant X4	no	NC_037640.1	+	yes	0.144	0.000216591	0.00773335	rna-XM_026439577.1	rna-XR_003304287.1	39062	39391	39062	39230	39471	39575	15,0,1	11,15,19	0,0,0	12,14,11	298	149	0.405,0.0,0.026	0.0,0.0,0.0	0.143667	0	yes	no	no	yes
A5SS_400	gene-LOC408874	LOC408874	uncharacterized LOC408874, transcript variant X17	no	NC_037643.1	+	yes	-0.13	3.21617e-05	0.00200138	MSTRG.4959.32	MSTRG.4959.33	14496900	14497475	14496900	14497235	14501599	14501668	125247311	0,0,100	257232174	0,0,0	298	149	1.0,1.0,0.609	1.0,1.0,1.0	0.869667	1	no	yes	yes	no
A5SS_889	gene-LOC102656577	LOC102656577	CAP-Gly domain-containing linker protein 1, transcript variant X4	no	NC_037646.1	-	yes	-0.134	0.00109594	0.0232425	MSTRG.6600.5	MSTRG.6600.9	920747	920889	920774	920889	920486	920669	15,40,47	4,5,14	68,44,49	0,7,3	175	149	0.761,0.872,0.741	1.0,0.843,0.933	0.791333	0.925333	no	yes	yes	no
A5SS_888	gene-LOC102656577	LOC102656577	CAP-Gly domain-containing linker protein 1, transcript variant X4	no	NC_037646.1	-	yes	0.298	0.00051533	0.0133565	MSTRG.6600.9,MSTRG.6600.8,MSTRG.6600.7,MSTRG.6600.6,MSTRG.6600.5	rna-XM_026442709.1,rna-XM_026442711.1,rna-XM_026442710.1,rna-XM_026442712.1	919664	919901	919747	919901	918917	919097	5,4,5	1,0,0	10,6,2	3,1,2	231	149	0.763,1.0,1.0	0.683,0.795,0.392	0.921	0.623333	yes	no	no	yes
A5SS_886	gene-LOC410589	LOC410589	semaphorin-5A, transcript variant X1	no	NC_037652.1	+	yes	-0.082	0.000369146	0.0110137	MSTRG.10656.1	rna-XM_394067.6	7706106	7708453	7706106	7706251	7709442	7709539	0,0,6	13,26,50	3,12,17	41,47,46	298	149	0.0,0.0,0.057	0.035,0.113,0.156	0.019	0.101333	no	yes	yes	no
A5SS_1638	gene-LOC409539	LOC409539	microtubule-associated protein 2, transcript variant X1	no	NC_037649.1	-	yes	-0.332	0.000301669	0.00968824	rna-XM_026444504.1,rna-XM_026444501.1,MSTRG.8769.13,MSTRG.8769.11,MSTRG.8769.10,rna-XM_026444506.1,rna-XM_026444509.1,rna-XM_026444502.1,MSTRG.8769.9,rna-XM_026444508.1,rna-XM_026444507.1	MSTRG.8769.12,rna-XM_026444505.1,MSTRG.8769.8	1404663	1404838	1404732	1404838	1403220	1403429	2,16,15	2,10,15	49,32,35	6,13,4	217	149	0.407,0.523,0.407	0.849,0.628,0.857	0.445667	0.778	no	yes	yes	no
A5SS_241	gene-LOC412172	LOC412172	SHC-transforming protein 1, transcript variant X1	no	NC_037648.1	-	yes	0.257	0.00139942	0.0272137	rna-XM_006566286.3	rna-XM_395635.6	11111845	11112029	11111879	11112029	11111111	11111219	0,2,4	3,2,5	0,1,0	3,10,5	182	149	0.0,0.45,0.396	0.0,0.076,0.0	0.282	0.0253333	yes	no	no	yes
A5SS_248	gene-LOC100578161	LOC100578161	apoptotic chromatin condensation inducer in the nucleus, transcript variant X6	no	NC_037643.1	-	yes	-0.105	6.67712e-05	0.00346256	rna-XR_411993.2,rna-XR_411995.2	rna-XR_411997.2,rna-XR_003304806.1	16493875	16494503	16494353	16494503	16490886	16492070	64,43,38	7,2,2	60,46,43	0,0,1	298	149	0.821,0.915,0.905	1.0,1.0,0.956	0.880333	0.985333	no	yes	yes	no
A5SS_2811	gene-LOC100576754	LOC100576754	uncharacterized LOC100576754, transcript variant X2	no	NC_037645.1	-	yes	0.082	0.000367584	0.0110137	rna-XM_016913552.2,rna-XM_006558205.3,rna-XM_016913551.2,rna-XM_006558204.3,rna-XM_026442483.1	rna-XM_006558208.3	1305410	1305545	1305424	1305545	1305147	1305294	5,26,50	0,1,1	47,39,68	8,3,5	162	149	1.0,0.96,0.979	0.844,0.923,0.926	0.979667	0.897667	yes	no	no	yes
A5SS_2391	gene-LOC100578368	LOC100578368	uncharacterized LOC100578368, transcript variant X1	no	NC_037641.1	-	yes	0.556	3.56678e-06	0.000315783	rna-XM_026440236.1	rna-XM_026440238.1	12414092	12418995	12415250	12418995	12413082	12413402	1,1,1	0,0,0	2,0,2	2,4,0	298	149	1.0,1.0,1.0	0.333,0.0,1.0	1	0.444333	yes	no	no	yes
A5SS_84	gene-LOC726476	LOC726476	alpha-1,6-mannosyl-glycoprotein 2-beta-N-acetylglucosaminyltransferase, transcript variant X1	no	NC_037652.1	+	yes	-0.082	0.000696925	0.0172489	MSTRG.10677.5	MSTRG.10677.4	7784317	7787574	7784317	7787260	7787669	7787718	0,5,23	60,66,75	30,11,28	61,68,83	298	149	0.0,0.036,0.133	0.197,0.075,0.144	0.0563333	0.138667	no	yes	yes	no
A5SS_983	gene-LOC551919	LOC551919	leupaxin, transcript variant X10	no	NC_037642.1	+	yes	0.077	0.00232562	0.0386657	MSTRG.4207.1	rna-XM_016912195.2,rna-XM_006567675.3,rna-XM_016912192.2,rna-XM_016912193.2,rna-XM_026440579.1,rna-XM_016912196.2,MSTRG.4207.3,rna-XM_016912191.2,rna-XM_016912190.2,rna-XM_006567676.3,rna-XM_016912194.2	11246787	11247450	11246787	11246989	11247677	11247992	531734712	195326359	663593728	462345374	298	149	0.577,0.53,0.498	0.418,0.462,0.493	0.535	0.457667	yes	no	no	yes
A5SS_500	gene-LOC411229	LOC411229	venom dipeptidyl peptidase 4-like, transcript variant X1	no	NC_037644.1	+	yes	0.149	0.00115748	0.0242403	rna-XM_006559828.3	rna-XM_394703.7	2365219	2366312	2365219	2366245	2367823	2367969	3,18,21	0,0,0	21,15,27	3,3,1	215	149	1.0,1.0,1.0	0.829,0.776,0.949	1	0.851333	yes	no	no	yes
A5SS_1020	gene-LOC411380	LOC411380	60S ribosomal protein L30	no	NW_020555815.1	+	yes	0.054	1.93648e-11	6.02523e-09	MSTRG.11163.1	MSTRG.11163.2	30493	30533	30493	30531	30784	30935	320139288	0,0,0	203241306	10,0,39	150	149	1.0,1.0,1.0	0.953,1.0,0.886	1	0.946333	yes	no	no	yes
A5SS_834	gene-LOC409728	LOC409728	40S ribosomal protein S5, transcript variant X1	no	NC_037642.1	+	yes	0.05	0	0	rna-XM_006570236.3,rna-XM_006570237.3	MSTRG.4433.2	13724185	13724558	13724185	13724495	13724636	13724974	19338999911288	153,1,0	142391272713797	554556535	211	149	0.989,1.0,1.0	0.948,0.942,0.948	0.996333	0.946	yes	no	no	yes
A5SS_696	gene-LOC100576110	LOC100576110	zinc finger protein GLI4, transcript variant X1	no	NC_037644.1	+	yes	0.084	0.00188551	0.0341108	MSTRG.5205.5,rna-XM_006557318.3	rna-XM_006557319.3	112125	112938	112125	112926	113480	114365	25,40,31	4,0,0	32,32,79	11,0,11	160	149	0.853,1.0,1.0	0.73,1.0,0.87	0.951	0.866667	yes	no	no	yes
A5SS_2416	gene-LOC410166	LOC410166	myelin regulatory factor-like protein, transcript variant X1	no	NC_037649.1	+	yes	-0.333	1.21594e-08	2.64831e-06	rna-XM_026444390.1,MSTRG.9024.3,rna-XM_026444388.1,rna-XM_026444387.1,rna-XM_026444389.1,rna-XM_016915502.2	MSTRG.9024.1,rna-XM_026444391.1	8188147	8188473	8188147	8188464	8188811	8189075	0,0,0	2,15,18	10,7,4	21,7,15	157	149	0.0,0.0,0.0	0.311,0.487,0.202	0	0.333333	no	yes	yes	no
A5SS_2673	gene-LOC100578439	LOC100578439	chascon-like, transcript variant X1	no	NC_037648.1	-	yes	0.028	0.00189505	0.0341108	rna-XM_026443529.1,rna-XM_026443528.1,rna-NM_001278681.1,MSTRG.8352.5,MSTRG.8352.3	MSTRG.8352.4	13467053	13467422	13467062	13467422	13466766	13466975	27115115	0,1,3	168,123,73	15,4,0	157	149	1.0,0.991,0.973	0.914,0.967,1.0	0.988	0.960333	yes	no	no	yes
A5SS_2070	gene-LOC410345	LOC410345	GATOR complex protein WDR59, transcript variant X1	no	NC_037648.1	+	yes	0.296	0.000186981	0.00690246	rna-XR_003305773.1	rna-XM_016914761.2,rna-XM_006566402.3	13230525	13230693	13230525	13230555	13230991	13231152	0,4,26	12,11,4	0,0,1	8,3,12	286	149	0.0,0.159,0.772	0.0,0.0,0.042	0.310333	0.014	yes	no	no	yes
A5SS_2074	gene-LOC551970	LOC551970	dual oxidase, transcript variant X1	no	NC_037640.1	+	yes	0.284	2.68196e-06	0.000278891	MSTRG.2479.8,MSTRG.2479.6	rna-XM_026439463.1,rna-XM_006560492.3	4550341	4550426	4550341	4550422	4551062	4551220	1,7,7	0,0,0	10,20,7	6,1,5	152	149	1.0,1.0,1.0	0.62,0.951,0.578	1	0.716333	yes	no	no	yes
A5SS_2076	gene-LOC551934	LOC551934	uncharacterized LOC551934, transcript variant X1	no	NC_037642.1	+	yes	0.051	0.000992192	0.0225104	rna-XR_001703169.2,rna-XR_001703168.2	rna-XM_003251041.4,rna-XM_624318.6	10792935	10793300	10792935	10793220	10793940	10794927	1,5,12	10,46,61	3,0,5	60,88,56	228	149	0.061,0.066,0.114	0.032,0.0,0.055	0.0803333	0.029	yes	no	no	yes
A5SS_461	MSTRG.8425		-	no	NC_037648.1	+	yes	0.495	2.58904e-13	1.40973e-10	MSTRG.8425.1	MSTRG.8425.2	14194028	14194827	14194028	14194821	14194977	14195303	10,23,17	1,0,0	6,8,15	8,8,14	154	149	0.906,1.0,1.0	0.421,0.492,0.509	0.968667	0.474	yes	no	no	yes
A5SS_996	gene-LOC724973	LOC724973	focal adhesion kinase 1, transcript variant X1	no	NC_037641.1	+	yes	0.103	0.00108695	0.0232425	rna-XM_006569319.3,rna-XM_006569321.3,rna-XM_006569318.3,rna-XM_016911785.2,MSTRG.3596.6,rna-XM_006569317.3,rna-XM_016911783.2,rna-XM_006569323.3,MSTRG.3596.10,rna-XM_016911782.2,rna-XM_006569324.3,rna-XM_006569320.3,rna-XM_006569325.3	rna-XM_016911786.2,MSTRG.3596.4,MSTRG.3596.5,MSTRG.3596.3	12817470	12819275	12817470	12817625	12819895	12820039	2,19,29	4,37,80	17,13,6	80,51,72	298	149	0.2,0.204,0.153	0.096,0.113,0.04	0.185667	0.083	yes	no	no	yes
A5SS_999	gene-LOC100576963	LOC100576963	zinc finger and BTB domain-containing protein 14, transcript variant X1	no	NC_037647.1	+	yes	-0.083	0.00225765	0.0382968	rna-XM_006566159.3,rna-XM_003250762.4,rna-XM_006566158.3,rna-XM_026443443.1	rna-XM_006566160.3	10523568	10523832	10523568	10523781	10524275	10524665	1,21,28	0,0,7	15,23,33	0,0,0	199	149	1.0,1.0,0.75	1.0,1.0,1.0	0.916667	1	no	yes	yes	no
A5SS_511	gene-LOC411457	LOC411457	galactosylgalactosylxylosylprotein 3-beta-glucuronosyltransferase P, transcript variant X1	no	NC_037648.1	+	yes	-0.145	0.000315867	0.00997041	rna-XM_006566582.3	rna-XM_006566583.3	14406507	14407487	14406507	14406680	14411564	14411743	12,31,50	0,12,0	37,52,71	0,0,0	298	149	1.0,0.564,1.0	1.0,1.0,1.0	0.854667	1	no	yes	yes	no
A5SS_518	gene-Jhe	Jhe	juvenile hormone esterase	no	NC_037640.1	+	yes	-0.03	0	0	rna-NM_001011563.1	MSTRG.2710.1	9458235	9458571	9458235	9458523	9458653	9458780	331525022802	95,69,99	84123883837	0,44,0	196	149	0.964,0.965,0.956	1.0,0.976,1.0	0.961667	0.992	no	yes	yes	no
A5SS_868	gene-LOC552539	LOC552539	density-regulated protein homolog, transcript variant X1	no	NC_037640.1	+	yes	0.051	2.87342e-06	0.000284468	rna-XM_624915.5,MSTRG.2641.1	MSTRG.2641.4	8123815	8123995	8123815	8123980	8124077	8124217	339185178	8,2,2	226199217	12,5,27	163	149	0.975,0.988,0.988	0.945,0.973,0.88	0.983667	0.932667	yes	no	no	yes
A5SS_1618	gene-LOC725688	LOC725688	lipopolysaccharide-induced tumor necrosis factor-alpha factor homolog, transcript variant X1	no	NC_037648.1	+	yes	0.168	0	0	rna-XM_001121505.5	rna-XM_006559011.3,MSTRG.7992.4	2831811	2831945	2831811	2831942	2832851	2832996	5296335	14907311121	1,4,12	141012181538	151	149	0.003,0.285,0.228	0.001,0.003,0.008	0.172	0.004	yes	no	no	yes
A5SS_2713	MSTRG.11237		-	no	NW_020555876.1	-	yes	-0.108	0.000568227	0.0143907	MSTRG.11237.7	MSTRG.11237.1,MSTRG.11237.8,MSTRG.11237.9	10985	11086	11050	11086	10695	10809	1,3,4	39,36,39	15,9,4	31,37,40	213	149	0.018,0.055,0.067	0.253,0.145,0.065	0.0466667	0.154333	no	yes	yes	no
A5SS_2068	gene-LOC410345	LOC410345	GATOR complex protein WDR59, transcript variant X1	no	NC_037648.1	+	yes	0.623	6.70541e-12	2.43407e-09	MSTRG.8335.2	MSTRG.8335.4	13220307	13220593	13220307	13220381	13220779	13220955	4,8,8	0,0,0	6,3,3	8,2,2	298	149	1.0,1.0,1.0	0.273,0.429,0.429	1	0.377	yes	no	no	yes
A5SS_2067	gene-LOC410345	LOC410345	GATOR complex protein WDR59, transcript variant X1	no	NC_037648.1	+	yes	-0.064	0.000615192	0.015401	MSTRG.8335.3	MSTRG.8335.1	13220033	13220381	13220033	13220255	13220779	13220955	0,0,0	6,20,23	8,2,2	45,27,16	274	149	0.0,0.0,0.0	0.088,0.039,0.064	0	0.0636667	no	yes	yes	no
A5SS_1190	gene-LOC411226	LOC411226	tubulin epsilon chain, transcript variant X1	no	NC_037644.1	-	yes	0.256	2.15332e-05	0.0014656	rna-XM_026441866.1,rna-XM_394700.7	rna-XM_016913000.2,rna-XM_026441867.1	3617727	3617963	3617903	3617963	3617506	3617622	22,13,14	0,0,0	19,19,9	0,4,4	298	149	1.0,1.0,1.0	1.0,0.704,0.529	1	0.744333	yes	no	no	yes
A5SS_1571	gene-LOC551754	LOC551754	phosphorylated CTD-interacting factor 1, transcript variant X1	no	NC_037645.1	+	yes	-0.379	3.0403e-06	0.000287903	MSTRG.6446.3	rna-XM_016913797.2,rna-XM_624141.5	11708599	11708763	11708599	11708755	11708831	11708971	0,0,0	2,7,10	9,1,1	7,9,1	156	149	0.0,0.0,0.0	0.551,0.096,0.489	0	0.378667	no	yes	yes	no
A5SS_2607	gene-LOC412212	LOC412212	apoptosis-inducing factor 1, mitochondrial	no	NC_037638.1	+	yes	0.024	0.00126313	0.0254731	rna-XM_006563220.3,MSTRG.458.2	MSTRG.458.1	6556656	6556717	6556656	6556707	6556806	6556964	95247221	0,0,4	438327296	8,8,14	158	149	1.0,1.0,0.981	0.981,0.975,0.952	0.993667	0.969333	yes	no	no	yes
A5SS_2184	gene-LOC409051	LOC409051	ankyrin-3, transcript variant X6	no	NC_037641.1	+	yes	0.136	7.77458e-05	0.00384842	rna-XR_003304607.1,rna-XR_003304616.1,rna-XR_003304608.1,rna-XR_003304609.1,rna-XR_003304618.1,rna-XR_003304615.1,rna-XR_003304614.1,rna-XR_003304610.1,rna-XR_003304613.1,rna-XR_003304612.1,rna-XR_003304622.1,rna-XR_003304621.1,rna-XR_003304625.1	rna-XR_003304611.1,MSTRG.3383.31	10013084	10014224	10013084	10014197	10016418	10016647	4,13,10	23,31,36	1,4,6	59,48,48	175	149	0.129,0.263,0.191	0.014,0.066,0.096	0.194333	0.0586667	yes	no	no	yes
A5SS_443	gene-LOC408533	LOC408533	mitogen-activated protein kinase kinase kinase 15, transcript variant X1	no	NC_037652.1	-	yes	-0.367	9.23608e-06	0.000693661	MSTRG.10499.1	rna-XM_006563363.3,rna-XM_006563361.3,rna-XM_006563360.3	5738018	5738290	5738130	5738290	5737545	5737899	4,16,24	3,17,23	37,52,31	2,14,9	260	149	0.433,0.35,0.374	0.914,0.68,0.664	0.385667	0.752667	no	yes	yes	no
A5SS_537	gene-LOC411466	LOC411466	histone-lysine N-methyltransferase 2C, transcript variant X4	no	NC_037652.1	+	yes	0.212	1.86242e-07	3.12028e-05	rna-XM_026445482.1,rna-XM_026445486.1,rna-XM_026445483.1,rna-XM_026445487.1,MSTRG.10187.23,rna-XM_026445485.1,rna-XM_026445475.1,rna-XM_026445474.1,rna-XM_026445480.1,rna-XM_026445481.1,rna-XM_026445490.1,rna-XM_026445479.1,rna-XM_026445478.1,rna-XM_026445476.1,rna-XM_026445488.1,rna-XM_026445489.1	MSTRG.10187.22,MSTRG.10187.20,MSTRG.10187.21,rna-XM_026445484.1,MSTRG.10187.17,MSTRG.10187.25,rna-XM_026445491.1,MSTRG.10187.19,MSTRG.10187.18	655390	655650	655390	655614	655722	655940	4,0,18	10,21,21	1,0,0	42,42,31	184	149	0.245,0.0,0.41	0.019,0.0,0.0	0.218333	0.00633333	yes	no	no	yes
A5SS_1181	gene-LOC100577809	LOC100577809	uncharacterized LOC100577809, transcript variant X1	no	NC_037648.1	+	yes	-0.048	0.0012129	0.0246954	rna-XM_026443694.1,rna-XM_026443692.1,rna-XM_026443696.1,rna-XM_026443691.1,rna-XM_026443695.1	rna-XM_026443693.1	1262520	1262698	1262520	1262566	1262848	1263216	1,0,0	0,6,1	7,3,4	3,5,4	280	149	1.0,0.0,0.0	0.554,0.242,0.347	0.333333	0.381	no	yes	yes	no
A5SS_1743	gene-LOC411535	LOC411535	rho GTPase-activating protein 44, transcript variant X1	no	NC_037648.1	+	yes	0.127	0.000460481	0.0125366	MSTRG.8038.7	MSTRG.8038.6	5022900	5023208	5022900	5023073	5023328	5023978	33,31,60	37,44,53	30,23,22	72,39,58	283	149	0.32,0.271,0.373	0.18,0.237,0.166	0.321333	0.194333	yes	no	no	yes
A5SS_1566	gene-LOC408311	LOC408311	catenin delta-2, transcript variant X1	no	NC_037648.1	-	yes	0.102	0.00108388	0.0232425	rna-XM_016914998.2,rna-XM_006566506.3,rna-XM_006566503.3,MSTRG.8411.22,MSTRG.8411.11,MSTRG.8411.4	rna-XM_026443892.1,rna-XM_026443891.1,rna-XM_026443890.1,rna-XM_026443887.1,rna-XM_006566507.3,rna-XM_006566508.3,rna-XM_026443888.1,rna-XM_026443889.1,rna-XM_016915000.2,rna-XM_026443886.1,rna-XM_006566498.3	13958639	13958718	13958673	13958718	13957264	13957306	4,22,34	0,0,0	29,30,20	0,6,2	182	149	1.0,1.0,1.0	1.0,0.804,0.891	1	0.898333	yes	no	no	yes
A5SS_1411	gene-LOC411738	LOC411738	lutropin-choriogonadotropic hormone receptor, transcript variant X1	no	NC_037642.1	+	yes	0.336	1.96264e-06	0.000251449	rna-XM_006570198.3,MSTRG.4382.1	rna-XM_395206.7,rna-XM_006570197.3,rna-XM_006570196.3	13407252	13407347	13407252	13407321	13407832	13407976	8,50,45	2,1,0	19,63,3	8,11,8	174	149	0.774,0.977,1.0	0.67,0.831,0.243	0.917	0.581333	yes	no	no	yes
A5SS_2212	gene-LOC552236	LOC552236	threonine aspartase 1, transcript variant X1	no	NC_037642.1	-	yes	0.184	9.46735e-05	0.00430372	MSTRG.4188.3	rna-XM_624612.5	10948016	10948207	10948026	10948207	10947759	10947911	26,30,24	78,36,60	19,9,11	75,72,90	158	149	0.239,0.44,0.274	0.193,0.105,0.103	0.317667	0.133667	yes	no	no	yes
A5SS_153	gene-LOC100577679	LOC100577679	origin recognition complex subunit 2, transcript variant X1	no	NC_037652.1	+	yes	0.252	0.000250401	0.00865672	rna-XM_026445642.1	rna-XM_026445643.1	1577127	1577244	1577127	1577240	1577320	1577530	11,12,8	1,1,1	15,9,14	7,7,5	152	149	0.915,0.922,0.887	0.677,0.558,0.733	0.908	0.656	yes	no	no	yes
A5SS_1872	gene-LOC413159	LOC413159	potassium channel subfamily T member 2, transcript variant X1	no	NC_037643.1	-	yes	0.314	0.00304666	0.0477384	rna-XM_026441342.1,rna-XM_026441338.1,rna-XM_016912602.2,rna-XM_026441339.1,rna-XM_026441337.1,rna-XM_026441344.1,rna-XM_026441343.1,rna-XM_026441335.1	rna-XM_026441340.1	15762126	15762636	15762357	15762636	15760521	15760683	0,3,3	2,0,0	0,1,2	2,8,0	298	149	0.0,1.0,1.0	0.0,0.059,1.0	0.666667	0.353	yes	no	no	yes
A5SS_471	gene-LOC113218927	LOC113218927	uncharacterized LOC113218927, transcript variant X1	no	NC_037645.1	-	yes	-0.571	3.59516e-07	5.59304e-05	MSTRG.6259.3,MSTRG.6259.2,rna-XR_003305118.1	MSTRG.6259.18,rna-XR_003305119.1	7639561	7640351	7639580	7640351	7639100	7639310	0,7,17	5,11,5	30,23,14	1,0,2	167	149	0.0,0.362,0.752	0.964,1.0,0.862	0.371333	0.942	no	yes	yes	no
A5SS_949	gene-LOC100576703	LOC100576703	sarcalumenin, transcript variant X4	no	NC_037643.1	-	yes	0.53	0.00230712	0.0386531	rna-XR_003304900.1	rna-XM_026441361.1	9017170	9017658	9017235	9017658	9016423	9016955	24,3,13	5,0,2	6,0,0	0,5,3	213	149	0.771,1.0,0.82	1.0,0.0,0.0	0.863667	0.333333	yes	no	no	yes
A5SS_1081	gene-LOC102655980	LOC102655980	putative leucine-rich repeat-containing protein DDB_G0290503, transcript variant X1	no	NC_037648.1	+	yes	0.151	0.00210184	0.0373631	rna-XM_016914803.2	rna-XM_016914804.2	15172068	15172144	15172068	15172102	15173001	15173264	6,13,31	2,1,0	13,9,24	5,5,2	190	149	0.702,0.911,1.0	0.671,0.585,0.904	0.871	0.72	yes	no	no	yes
A5SS_777	gene-LOC409277	LOC409277	acidic phospholipase A2 PA4, transcript variant X1	no	NC_037644.1	-	yes	0.653	2.68903e-06	0.000278891	MSTRG.5245.4	MSTRG.5245.1	1315809	1316093	1315889	1316093	1314405	1314660	2,4,4	0,0,2	2,4,0	30,2,2	228	149	1.0,1.0,0.567	0.042,0.567,0.0	0.855667	0.203	yes	no	no	yes
A5SS_1773	gene-LOC552303	LOC552303	RNA-binding protein cabeza, transcript variant X1	no	NC_037648.1	-	yes	0.032	0.000118451	0.00515972	rna-XM_006566468.3,rna-XM_006566469.3,MSTRG.8366.1,MSTRG.8366.2,MSTRG.8366.3,rna-XM_006566470.3	MSTRG.8366.7	13589549	13589906	13589555	13589906	13589405	13589478	233451477	0,9,15	586407470	24,16,32	154	149	1.0,0.98,0.969	0.959,0.961,0.934	0.983	0.951333	yes	no	no	yes
A5SS_1771	gene-LOC411385	LOC411385	ester hydrolase C11orf54 homolog	no	NC_037642.1	-	yes	0.025	7.44006e-10	1.80049e-07	MSTRG.4222.2,rna-XM_394859.7	MSTRG.4222.1	11381068	11381330	11381170	11381330	11380819	11380986	807950215755	0,0,0	569456317511	0,268,0	250	149	1.0,1.0,1.0	1.0,0.926,1.0	1	0.975333	yes	no	no	yes
A5SS_1559	gene-LOC551835	LOC551835	CTP synthase, transcript variant X1	no	NC_037645.1	+	yes	0.04	0.000185499	0.00690246	rna-XM_006558636.2,rna-XM_624220.4	rna-XR_407983.2	1539882	1539990	1539882	1539986	1540090	1540303	148112118	1,0,1	173121152	9,10,1	152	149	0.993,1.0,0.991	0.95,0.922,0.993	0.994667	0.955	yes	no	no	yes
A5SS_2450	gene-LOC100578698	LOC100578698	uncharacterized LOC100578698, transcript variant X1	no	NC_037645.1	-	yes	0.253	0.00104395	0.0232013	rna-XR_003305147.1	rna-XR_003305151.1	3325163	3326699	3326155	3326699	3320553	3320706	8,3,3	1,0,0	6,4,4	5,1,0	298	149	0.8,1.0,1.0	0.375,0.667,1.0	0.933333	0.680667	yes	no	no	yes
A5SS_1427	gene-LOC411099	LOC411099	protein yippee-like 1, transcript variant X1	no	NC_037642.1	-	yes	-0.07	0.000273995	0.00918094	MSTRG.4104.2	rna-XM_006567821.3,rna-XM_006567820.3	9850685	9851275	9850779	9851275	9850558	9850602	0,0,4	23,33,65	8,4,8	43,56,43	242	149	0.0,0.0,0.037	0.103,0.042,0.103	0.0123333	0.0826667	no	yes	yes	no
A5SS_1426	gene-LOC411099	LOC411099	protein yippee-like 1, transcript variant X1	no	NC_037642.1	-	yes	-0.267	0.0018378	0.0338443	MSTRG.4104.2	MSTRG.4104.1	9850685	9851275	9850760	9851275	9850558	9850602	0,0,4	2,14,13	8,4,8	4,14,17	223	149	0.0,0.0,0.171	0.572,0.16,0.239	0.057	0.323667	no	yes	yes	no
A5SS_1424	gene-LOC551907	LOC551907	kelch domain-containing protein 4	no	NC_037646.1	+	yes	0.069	8.21613e-05	0.00397661	rna-XM_016917546.2	MSTRG.6632.1	1585729	1585896	1585729	1585790	1585985	1586135	70,84,116	0,0,0	136117101	0,2,13	254	149	1.0,1.0,1.0	1.0,0.972,0.82	1	0.930667	yes	no	no	yes
A5SS_2750	gene-LOC409806	LOC409806	integrator complex subunit 12, transcript variant X1	no	NC_037644.1	+	yes	-0.283	0.00155171	0.0293663	MSTRG.5256.2	MSTRG.5256.5	1379388	1379468	1379388	1379438	1379529	1379895	16,39,15	13,19,28	49,34,21	15,3,9	178	149	0.507,0.632,0.31	0.732,0.905,0.661	0.483	0.766	no	yes	yes	no
A5SS_2323	gene-LOC551259	LOC551259	titin, transcript variant X30	no	NC_037644.1	+	yes	-0.043	0.00138299	0.0271366	MSTRG.5578.35,MSTRG.5578.30,MSTRG.5578.1,rna-XR_003305045.1,MSTRG.5578.27	-	9007078	9008530	9007078	9007153	9008661	9008713	43146193	0,7,4	194188138	0,0,0	298	149	1.0,0.912,0.96	1.0,1.0,1.0	0.957333	1	no	yes	yes	no

## Sheet: MXE
AS ID	Gene ID	Gene name	Gene description	Novel AS	Chr	Strand	Diff significant	IncLevelDiff(RNAi/Con,ΔPSI)	P Value JunctionCountOnly	FDR JunctionCountOnly	1stExonTranscripts	2ndExonTranscripts	1stExonStart(0base)	1stExonEnd	2ndExonStart(0base)	2ndExonEnd	IJC RNAi	SJC RNAi	IJC Con	SJC Con	IncFormLen	SkipFormLen	IncLevel1(PSI 1)	IncLevel2(PSI 2)	Average IncLevel1(average PSI 1)	Average IncLevel2(average PSI 2)	Increase Inclusion RNAi(ΔPSI＞0)	Increase Exclusion RNAi(ΔPSI＜0)	Increase Inclusion Con(ΔPSI＜0)	Increase Exclusion Con(ΔPSI＞0)
MXE_603	gene-Dscam	Dscam	Down syndrome cell adhesion molecule, transcript variant X1	no	NC_037641.1	-	yes	0.614	0.000154676	0.00648533	rna-XM_026439937.1,MSTRG.3481.2,MSTRG.3481.5	rna-XM_026439942.1,rna-XM_026439941.1,rna-XM_026439932.1	11836568	11836856	11843735	11844029	1,3,6	0,1,7	1,3,0	27,6,10	298	298	1.0,0.75,0.462	0.036,0.333,0.0	0.737333	0.123	yes	no	no	yes
MXE_976	gene-LOC724235	LOC724235	uncharacterized LOC724235, transcript variant X3	yes	NC_037638.1	+	yes	0.222	0.000216381	0.00769791	rna-XM_026446224.1,rna-XM_026446223.1,rna-XM_006570076.3	rna-XM_026446224.1	12177139	12177297	12179475	12179641	2,6,0	1,0,1	0,2,0	6,0,13	298	298	0.667,1.0,0.0	0.0,1.0,0.0	0.555667	0.333333	yes	no	no	yes
MXE_276	gene-LOC409451	LOC409451	thioredoxin-2	yes	NC_037643.1	+	yes	-0.01	5.40117e-05	0.00327374	MSTRG.4663.1	MSTRG.4663.1	6611817	6612091	6613116	6613233	81,85,81	488230013941	174131184	471936096472	298	265	0.015,0.025,0.018	0.032,0.031,0.025	0.0193333	0.0293333	no	yes	yes	no
MXE_376	gene-LOC727173	LOC727173	pancreatic triacylglycerol lipase, transcript variant X1	yes	NC_037646.1	+	yes	-0.047	0.000421542	0.0109976	rna-XM_026442684.1,MSTRG.6584.2,rna-XM_026442687.1,rna-XM_026442686.1	rna-XM_026442684.1,MSTRG.6584.2,rna-XM_026442687.1,rna-XM_026442686.1	242628	242783	248245	248400	71,73,118	11,0,4	106108121	2,0,1	298	298	0.866,1.0,0.967	0.981,1.0,0.992	0.944333	0.991	no	yes	yes	no
MXE_544	gene-LOC411285	LOC411285	muscle LIM protein Mlp84B, transcript variant X3	yes	NC_037645.1	-	yes	0.279	5.57707e-05	0.00327374	MSTRG.6398.3	rna-XM_016913627.2,rna-XM_016913626.2,rna-XM_016913628.2	9518728	9519540	9521552	9521640	3,0,7	4,1,8	0,0,1	4,1,6	236	298	0.486,0.0,0.525	0.0,0.0,0.174	0.337	0.058	yes	no	no	yes
MXE_640	gene-Dscam	Dscam	Down syndrome cell adhesion molecule, transcript variant X1	no	NC_037641.1	-	yes	0.627	0.000452636	0.0115521	rna-XM_026439907.1,rna-XM_026439933.1,rna-XM_026439931.1	rna-XM_026439942.1,rna-XM_026439941.1,rna-XM_026439932.1	11838175	11838469	11843735	11844029	1,3,6	0,3,1	1,3,0	6,6,2	298	298	1.0,0.5,0.857	0.143,0.333,0.0	0.785667	0.158667	yes	no	no	yes
MXE_648	gene-Dscam	Dscam	Down syndrome cell adhesion molecule, transcript variant X1	no	NC_037641.1	-	yes	0.604	0.00072779	0.0178005	rna-XM_026439943.1	rna-XM_026439942.1,rna-XM_026439941.1,rna-XM_026439932.1	11838669	11838960	11843735	11844029	1,3,6	0,2,5	1,3,0	11,9,4	298	298	1.0,0.6,0.545	0.083,0.25,0.0	0.715	0.111	yes	no	no	yes
MXE_835	gene-LOC551409	LOC551409	uncharacterized LOC551409, transcript variant X1	no	NC_037645.1	-	yes	-0.297	1.13552e-05	0.00121191	MSTRG.6352.3	rna-XM_026442283.1,rna-XM_026442284.1,MSTRG.6352.4,MSTRG.6352.3	8679931	8680088	8736664	8736738	2,13,21	2,16,1	15,14,7	1,0,0	222	298	0.573,0.522,0.966	0.953,1.0,1.0	0.687	0.984333	no	yes	yes	no
MXE_1110	gene-LOC412924	LOC412924	protein ROP, transcript variant X2	no	NC_037640.1	-	yes	-0.029	0.000104022	0.00508842	rna-XM_016911186.2	MSTRG.2786.1,MSTRG.2786.2,rna-XM_396375.7	11091406	11091510	11091823	11091927	48160146	0,12,6	179205189	4,0,0	252	252	1.0,0.93,0.961	0.978,1.0,1.0	0.963667	0.992667	no	yes	yes	no
MXE_464	gene-LOC100576993	LOC100576993	zinc finger protein 1, transcript variant X1	yes	NC_037641.1	-	yes	-0.033	0.00150628	0.0327477	MSTRG.2968.7	MSTRG.2968.2,MSTRG.2968.7	29469	29610	30150	30452	0,2,10	83227245	12,16,21	353315294	298	289	0.0,0.008,0.038	0.032,0.047,0.065	0.0153333	0.048	no	yes	yes	no
MXE_309	gene-LOC409665	LOC409665	LIM domain and actin-binding protein 1, transcript variant X1	yes	NC_037652.1	-	yes	-0.188	0.00132215	0.0292869	rna-XM_026445616.1,MSTRG.10531.1,MSTRG.10531.3,MSTRG.10531.34,MSTRG.10531.35	rna-XM_026445616.1,MSTRG.10531.34,MSTRG.10531.35	5938363	5938552	5948672	5948752	15194219	23119142	207229178	111,151,0	228	298	0.46,0.681,0.668	0.709,0.665,1.0	0.603	0.791333	no	yes	yes	no
MXE_516	gene-Apid1	Apid1	apidaecin 1	no	NC_037653.1	+	yes	-0.364	0.0023942	0.0460785	MSTRG.10995.6,MSTRG.10995.10,MSTRG.10995.12	rna-NM_001011613.1,MSTRG.10995.5,MSTRG.10995.10	4519430	4519514	4519757	4519841	49,5,76	67,17,172	24,90,10	5,4,28	232	232	0.422,0.227,0.306	0.828,0.957,0.263	0.318333	0.682667	no	yes	yes	no
MXE_513	gene-Apid1	Apid1	apidaecin 1	no	NC_037653.1	+	yes	-0.369	0.000358428	0.0100189	MSTRG.10995.1,MSTRG.10995.6,MSTRG.10995.4,MSTRG.10995.10,MSTRG.10995.12,MSTRG.10995.11	rna-NM_001011613.1,MSTRG.10995.2,MSTRG.10995.4,MSTRG.10995.5,MSTRG.10995.10,MSTRG.10995.13	4519430	4519514	4519757	4519841	29,15,53	107,27,95	87,83,6	5,22,14	232	232	0.213,0.357,0.358	0.946,0.79,0.3	0.309333	0.678667	no	yes	yes	no
MXE_633	gene-Dscam	Dscam	Down syndrome cell adhesion molecule, transcript variant X1	no	NC_037641.1	-	yes	-0.515	0.00179348	0.0375991	rna-XM_026439936.1,rna-XM_026439905.1,rna-XM_026439935.1,rna-XM_026439944.1	rna-NM_001014991.1	11837094	11837385	11844792	11845080	0,0,3	2,3,3	6,3,1	5,0,1	298	298	0.0,0.0,0.5	0.545,1.0,0.5	0.166667	0.681667	no	yes	yes	no
MXE_1144	gene-LOC412215	LOC412215	chitin synthase chs-2, transcript variant X1	no	NC_037648.1	+	yes	0.075	0.000239497	0.0082697	MSTRG.8143.7,rna-XM_026443736.1,rna-XM_016915249.2,rna-XM_016915250.2,rna-XM_006563310.3,rna-XM_016915247.2	rna-XM_026443737.1,rna-XM_016915248.2	8161047	8161353	8163044	8163350	15,56,87	0,0,4	80,72,53	8,12,2	298	298	1.0,1.0,0.956	0.909,0.857,0.964	0.985333	0.91	yes	no	no	yes
MXE_1210	gene-LOC551667	LOC551667	bifunctional methylenetetrahydrofolate dehydrogenase/cyclohydrolase, mitochondrial, transcript variant X1	yes	NC_037648.1	-	yes	0.049	5.38532e-05	0.00327374	MSTRG.8242.3,MSTRG.8242.1	MSTRG.8242.3,MSTRG.8242.1	10631397	10631492	10633150	10633335	15,12,17	128140149	14,3,4	172182236	298	243	0.087,0.065,0.085	0.062,0.013,0.014	0.079	0.0296667	yes	no	no	yes
MXE_978	gene-LOC100578937	LOC100578937	uncharacterized LOC100578937, transcript variant X1	yes	NC_037644.1	+	yes	-0.156	0.000795943	0.0190701	rna-XM_006568309.3,rna-XM_026441675.1,MSTRG.5667.1,rna-XM_026441676.1	rna-XM_006568309.3,rna-XM_026441675.1,MSTRG.5667.1,rna-XM_026441676.1	12322840	12322963	12323020	12323278	79,50,49	59,29,37	71,87,63	34,13,25	271	298	0.596,0.655,0.593	0.697,0.88,0.735	0.614667	0.770667	no	yes	yes	no
MXE_1125	gene-LOC100577030	LOC100577030	QRFP-like peptide receptor, transcript variant X1	no	NC_037651.1	-	yes	0.094	2.19872e-05	0.00172087	rna-XR_003306071.1,rna-XR_003306069.1	rna-XR_003306071.1,rna-XM_026445147.1,rna-XR_003306069.1,rna-XM_026445146.1	7457372	7457500	7458616	7458778	5,4,15	33,87,64	0,3,2	57,79,71	298	276	0.123,0.041,0.178	0.0,0.034,0.025	0.114	0.0196667	yes	no	no	yes
MXE_172	gene-LOC551269	LOC551269	HBS1-like protein, transcript variant X1	no	NC_037644.1	-	yes	-0.195	8.1164e-05	0.00414289	rna-XM_016917334.1	rna-XM_016917336.1,MSTRG.5432.1,rna-XM_016917334.1	4861718	4861796	4861940	4861982	13,34,31	11,30,35	54,45,62	21,18,24	190	226	0.584,0.574,0.513	0.754,0.748,0.754	0.557	0.752	no	yes	yes	no
MXE_674	gene-Dscam	Dscam	Down syndrome cell adhesion molecule, transcript variant X1	no	NC_037641.1	-	yes	-0.675	0.000175947	0.0068854	rna-XM_026439942.1,rna-XM_026439941.1,rna-XM_026439932.1	rna-NM_001014991.1	11843735	11844029	11844792	11845080	0,0,3	1,3,6	6,3,1	1,3,0	298	298	0.0,0.0,0.333	0.857,0.5,1.0	0.111	0.785667	no	yes	yes	no
MXE_178	gene-LOC725092	LOC725092	E3 ubiquitin-protein ligase RNF220, transcript variant X1	yes	NC_037641.1	+	yes	-0.138	7.52361e-06	0.000883272	rna-XM_006567281.3	rna-XM_006567281.3	10331392	10331506	10364002	10364140	0,0,0	5,19,29	5,6,0	24,22,7	262	286	0.0,0.0,0.0	0.185,0.229,0.0	0	0.138	no	yes	yes	no
MXE_1261	gene-LOC409414	LOC409414	kinectin, transcript variant X1	no	NC_037642.1	+	yes	0.134	0.000909272	0.0213497	rna-XM_026441077.1	rna-XM_026441076.1,rna-XM_026441080.1,rna-XM_026441079.1,rna-XM_026441081.1	2280962	2281262	2282699	2282739	130,94,101	7,0,12	92,68,128	24,14,9	298	188	0.921,1.0,0.842	0.707,0.754,0.9	0.921	0.787	yes	no	no	yes
MXE_1215	gene-LOC410204	LOC410204	titin, transcript variant X1	no	NC_037647.1	-	yes	0.035	0.000297831	0.0092014	rna-XM_026443230.1,rna-XM_026443228.1,rna-XM_026443232.1,rna-XM_026443229.1,rna-XM_026443233.1	rna-XM_026443231.1,MSTRG.7551.14,rna-XM_026443234.1,MSTRG.7551.6,MSTRG.7551.1	9442645	9442880	9443427	9443593	353459560	21,31,20	606455408	66,48,28	298	298	0.944,0.937,0.966	0.902,0.905,0.936	0.949	0.914333	yes	no	no	yes
MXE_182	gene-TpnI	TpnI	troponin I, transcript variant X2	no	NC_037639.1	-	yes	0.01	0.000350193	0.0100189	rna-XM_006568683.3,rna-XM_006568669.3	rna-XM_016917990.2,rna-XM_016917988.2,rna-NM_001040256.1,rna-XM_026446366.1,rna-XM_006568668.3,MSTRG.2048.15,rna-XM_006568682.3,rna-XM_006568690.3,rna-XM_016917983.2,rna-XM_016917986.2,rna-XM_016917987.2,rna-XM_016917984.2,rna-XM_016917985.2,rna-XM_006568672.3,MSTRG.2048.21	14386004	14386105	14389773	14389874	571747445532	95102133	498444004698	163136133	249	249	0.984,0.979,0.977	0.968,0.97,0.972	0.98	0.97	yes	no	no	yes
MXE_228	gene-LOC100577537	LOC100577537	uncharacterized LOC100577537, transcript variant X2	yes	NC_037648.1	+	yes	0.07	0.000170995	0.0068854	rna-XM_006557415.3	rna-XM_006557415.3	197872	198013	198343	198857	7,40,7	0,1,0	143,59,157	19,4,10	289	298	1.0,0.976,1.0	0.886,0.938,0.942	0.992	0.922	yes	no	no	yes
MXE_595	gene-Dscam	Dscam	Down syndrome cell adhesion molecule, transcript variant X1	no	NC_037641.1	-	yes	0.601	0.00164829	0.0351834	rna-XM_026439937.1,MSTRG.3481.2,MSTRG.3481.5	rna-XM_026439936.1,rna-XM_026439905.1,rna-XM_026439935.1,rna-XM_026439944.1	11836568	11836856	11837094	11837385	2,3,3	0,1,7	5,0,1	27,6,10	298	298	1.0,0.75,0.3	0.156,0.0,0.091	0.683333	0.0823333	yes	no	no	yes
MXE_621	gene-Dscam	Dscam	Down syndrome cell adhesion molecule, transcript variant X1	no	NC_037641.1	-	yes	0.672	1.87192e-05	0.00156974	MSTRG.3481.64	rna-XM_026439942.1,rna-XM_026439941.1,rna-XM_026439932.1	11836568	11838960	11843735	11844029	1,3,6	0,1,5	1,3,0	20,10,11	298	298	1.0,0.75,0.545	0.048,0.231,0.0	0.765	0.093	yes	no	no	yes
MXE_1258	gene-LOC410167	LOC410167	sorbitol dehydrogenase	yes	NC_037649.1	-	yes	0.115	1.81044e-10	1.06273e-07	rna-XM_393651.6	rna-XM_393651.6	8108786	8109044	8111280	8111572	572730858	173514272015	573670866	232024176031	298	298	0.248,0.338,0.299	0.198,0.217,0.126	0.295	0.180333	yes	no	no	yes
MXE_856	gene-LOC408705	LOC408705	RNA-binding protein 25, transcript variant X1	yes	NC_037639.1	-	yes	0.287	5.4491e-07	7.99655e-05	MSTRG.1692.3,MSTRG.1692.2	MSTRG.1692.3,MSTRG.1692.2,MSTRG.1692.1	6220689	6220785	6221682	6221822	2,23,15	0,0,0	24,9,11	4,1,13	288	244	1.0,1.0,1.0	0.836,0.884,0.418	1	0.712667	yes	no	no	yes
MXE_492	gene-LOC726947	LOC726947	TGF-beta-activated kinase 1 and MAP3K7-binding protein 3, transcript variant X2	no	NC_037651.1	+	yes	0.04	0.000287647	0.0092014	-	rna-XM_016916104.2	9366539	9366718	9369385	9369902	2,7,7	68134165	0,0,0	133193184	298	298	0.029,0.05,0.041	0.0,0.0,0.0	0.04	0	yes	no	no	yes
MXE_55	gene-LOC409933	LOC409933	glucose transporter type 1, transcript variant X3	no	NC_037644.1	+	yes	0.394	0.000152775	0.00648533	rna-XM_026441918.1,rna-XM_026441914.1	rna-XM_026441916.1,rna-XM_026441914.1	9594457	9594487	9598494	9598592	9,3,0	1,0,4	0,1,1	5,7,1	178	246	0.926,1.0,0.0	0.0,0.165,0.58	0.642	0.248333	yes	no	no	yes
MXE_218	gene-LOC726592	LOC726592	proteoglycan 4	no	NC_037647.1	-	yes	0.328	0.000990849	0.0223703	MSTRG.7400.5	MSTRG.7400.4	6588185	6588206	6588236	6588257	1263,591,29	0,0,0	9,317,25	512,0,0	169	169	1.0,1.0,1.0	0.017,1.0,1.0	1	0.672333	yes	no	no	yes
MXE_213	gene-LOC725046	LOC725046	uncharacterized LOC725046, transcript variant X1	no	NC_037647.1	-	yes	0.064	0.000297086	0.0092014	rna-XM_016914328.2,rna-XM_016914325.2,rna-XM_016914324.2,MSTRG.7230.3,rna-XM_016914326.2	rna-XM_016914328.2,rna-XM_016914325.2,rna-XM_016914324.2,MSTRG.7230.3,MSTRG.7230.2,rna-XM_016914326.2,rna-XM_016914329.2	3270990	3271125	3271845	3272059	10,40,25	0,0,1	105,57,49	9,3,5	298	283	1.0,1.0,0.96	0.917,0.947,0.903	0.986667	0.922333	yes	no	no	yes
MXE_214	gene-LOC412896	LOC412896	octopamine receptor beta-2R, transcript variant X4	no	NC_037644.1	.	yes	0.039	0.00247681	0.0468996	rna-XM_003249170.4	rna-XM_003249169.4	579866	579965	583109	583365	18,26,49	0,2,0	28,56,26	1,9,1	247	298	1.0,0.94,1.0	0.971,0.882,0.969	0.98	0.940667	yes	no	no	yes
MXE_406	gene-LOC551448	LOC551448	ribose-phosphate pyrophosphokinase 1, transcript variant X1	no	NC_037638.1	+	yes	-0.025	0.000200329	0.00734957	rna-XM_016917662.2,rna-XM_026440071.1,rna-XM_016917672.2	rna-XM_016917667.2	33704	33776	35151	35175	146273293	0,10,13	250390425	0,5,3	220	172	1.0,0.955,0.946	1.0,0.984,0.991	0.967	0.991667	no	yes	yes	no
MXE_320	gene-LOC100577504	LOC100577504	uncharacterized LOC100577504, transcript variant X3	yes	NC_037648.1	-	yes	-0.3	0.00040627	0.01084	rna-XM_003249075.4	rna-XM_003249075.4	178901	178963	188040	188346	11,0,23	20,26,25	40,50,39	30,21,32	298	210	0.279,0.0,0.393	0.484,0.627,0.462	0.224	0.524333	no	yes	yes	no
MXE_370	gene-LOC552459	LOC552459	glycine-rich cell wall structural protein, transcript variant X1	yes	NC_037648.1	-	yes	-0.377	0.00209495	0.0424047	MSTRG.8667.3	MSTRG.8667.3	15968201	15968321	15968375	15968459	1,3,6	68180177	0,14,12	152,0,54	232	268	0.017,0.019,0.038	0.0,1.0,0.204	0.0246667	0.401333	no	yes	yes	no
MXE_1181	gene-LOC408759	LOC408759	protein FAM102B, transcript variant X1	no	NC_037640.1	+	yes	-0.047	0.000531815	0.0132841	rna-XM_016911334.2,MSTRG.2354.2,MSTRG.2354.8,rna-XM_016911333.2,rna-XM_016911332.2,rna-XM_026439842.1	rna-XM_016911335.2,rna-XM_016911334.2,rna-XM_016911332.2,rna-XM_026439842.1	3107030	3107705	3110278	3110431	55122133	5,6,10	207134148	2,3,4	298	298	0.917,0.953,0.93	0.99,0.978,0.974	0.933333	0.980667	no	yes	yes	no
MXE_619	gene-Dscam	Dscam	Down syndrome cell adhesion molecule, transcript variant X1	no	NC_037641.1	-	yes	0.43	0.000246828	0.00827931	MSTRG.3481.64	rna-XM_026439897.1,rna-XM_026439904.1,rna-XM_026439895.1,MSTRG.3481.63,MSTRG.3481.68,MSTRG.3481.69,rna-XM_026439910.1,rna-XM_026439926.1,rna-XM_026439922.1,rna-XM_026439903.1,rna-XM_026439923.1,rna-XM_026439939.1,rna-XM_026439920.1,rna-XM_026439938.1,rna-XM_026439921.1,rna-XM_026439925.1,rna-XM_026439919.1,rna-XM_026439918.1,rna-XM_026439917.1,rna-XM_026439940.1,rna-XM_026439916.1,rna-XM_02643992…	11836568	11838960	11842390	11842693	2,5,21	0,1,5	8,16,9	20,10,11	298	298	1.0,0.833,0.808	0.286,0.615,0.45	0.880333	0.450333	yes	no	no	yes
MXE_613	gene-Dscam	Dscam	Down syndrome cell adhesion molecule, transcript variant X1	no	NC_037641.1	-	yes	0.446	6.05495e-05	0.00338501	MSTRG.3481.71	rna-XM_026439942.1,rna-XM_026439941.1,rna-XM_026439932.1	11836568	11837385	11843735	11844029	1,3,6	1,2,3	1,3,0	18,5,10	298	298	0.5,0.6,0.667	0.053,0.375,0.0	0.589	0.142667	yes	no	no	yes
MXE_198	gene-LOC410674	LOC410674	heterogeneous nuclear ribonucleoprotein L, transcript variant X1	no	NC_037638.1	-	yes	-0.13	0.000123849	0.00581597	MSTRG.1218.2	MSTRG.1218.1,MSTRG.1218.2,rna-XM_003251682.4,rna-XM_006571375.3	21563070	21563319	21606019	21606083	15,82,90	7,39,32	164123113	26,47,0	212	298	0.751,0.747,0.798	0.899,0.786,1.0	0.765333	0.895	no	yes	yes	no
MXE_12	gene-LOC409729	LOC409729	zinc finger protein 608, transcript variant X6	yes	NC_037642.1	-	yes	-0.13	0.000198169	0.00734957	rna-XM_016912101.2,rna-XM_016912103.2,rna-XM_016912099.2	rna-XM_016912099.2	13702071	13706245	13714656	13715460	0,2,0	18,19,16	2,9,1	22,22,8	298	298	0.0,0.095,0.0	0.083,0.29,0.111	0.0316667	0.161333	no	yes	yes	no
MXE_911	gene-LOC100576447	LOC100576447	DNA damage-regulated autophagy modulator protein 2-like	yes	NC_037638.1	-	yes	0.446	0.000330471	0.00969933	rna-NM_001278338.1	rna-NM_001278338.1	23314450	23314572	23315734	23315830	3,5,5	0,3,1	1,0,1	0,3,6	244	270	1.0,0.648,0.847	1.0,0.0,0.156	0.831667	0.385333	yes	no	no	yes
MXE_364	gene-Mir9878	Mir9878	microRNA 9878	yes	NC_037651.1	-	yes	0.194	0.000929003	0.0213853	MSTRG.10059.1	MSTRG.10059.1	9203604	9203900	9204206	9204381	5,25,30	0,3,1	28,30,13	8,3,9	298	298	1.0,0.893,0.968	0.778,0.909,0.591	0.953667	0.759333	yes	no	no	yes
MXE_928	gene-LOC410211	LOC410211	four and a half LIM domains protein 2, transcript variant X1	yes	NC_037647.1	+	yes	-0.054	3.438e-05	0.00249561	MSTRG.7530.1	MSTRG.7530.1	9227419	9227620	9228639	9228814	107268309	99915971931	433336383	197816331639	298	298	0.097,0.144,0.138	0.18,0.171,0.189	0.126333	0.18	no	yes	yes	no
MXE_482	gene-LOC408583	LOC408583	tropomyosin, transcript variant X2	no	NC_037638.1	-	yes	-0.052	5.43045e-09	2.12512e-06	rna-XM_026446334.1,rna-XM_026446337.1,rna-XM_026446338.1	rna-XM_026446336.1	17560080	17560198	17560852	17560970	110467506	385136343467	619492570	320032543731	266	266	0.028,0.114,0.127	0.162,0.131,0.133	0.0896667	0.142	no	yes	yes	no
MXE_480	gene-LOC408583	LOC408583	tropomyosin, transcript variant X2	no	NC_037638.1	-	yes	-0.096	1.53244e-05	0.00149924	MSTRG.1051.3	MSTRG.1051.2	17558983	17560198	17560852	17560970	135566685	252924752313	816650723	214922092400	266	298	0.056,0.204,0.249	0.298,0.248,0.252	0.169667	0.266	no	yes	yes	no
MXE_481	gene-LOC408583	LOC408583	tropomyosin, transcript variant X2	no	NC_037638.1	-	yes	-0.091	5.46939e-06	0.000713451	MSTRG.1051.1	MSTRG.1051.2	17560080	17560198	17560852	17560970	135566685	249124012255	816650723	209421232352	266	266	0.051,0.191,0.233	0.28,0.234,0.235	0.158333	0.249667	no	yes	yes	no
MXE_993	gene-LOC410821	LOC410821	tetraspanin-9, transcript variant X2	yes	NC_037639.1	+	yes	0.106	1.75662e-08	5.15567e-06	MSTRG.2023.1,MSTRG.2023.2,MSTRG.2023.3	MSTRG.2023.1,MSTRG.2023.2,MSTRG.2023.3	13988197	13989245	13995007	13995123	540425452	39,60,81	604456386	189,91,116	298	264	0.925,0.863,0.832	0.739,0.816,0.747	0.873333	0.767333	yes	no	no	yes
MXE_1053	gene-Br-c	Br-c	broad-complex, transcript variant X4	yes	NC_037650.1	-	yes	-0.068	0.000320767	0.0096559	rna-XM_006558460.3	rna-XM_006558460.3	3337745	3337937	3338144	3338346	4,53,66	58560595	93,82,73	354623490	298	298	0.065,0.086,0.1	0.208,0.116,0.13	0.0836667	0.151333	no	yes	yes	no
MXE_205	gene-LOC102656074	LOC102656074	reticulon-1-A, transcript variant X1	yes	NC_037646.1	+	yes	0.034	2.40725e-08	5.65223e-06	rna-XM_026443073.1	rna-XM_026443073.1	7728714	7728750	7735093	7735157	33511101182	6,45,35	86711101321	38,47,178	184	212	0.985,0.966,0.975	0.963,0.965,0.895	0.975333	0.941	yes	no	no	yes
MXE_503	gene-Apid1	Apid1	apidaecin 1	yes	NC_037653.1	+	yes	0.079	1.11022e-16	1.3034e-13	rna-NM_001011613.1,MSTRG.10995.2,MSTRG.10995.4,MSTRG.10995.5,MSTRG.10995.10,MSTRG.10995.13	MSTRG.10995.4,MSTRG.10995.10	4519102	4519186	4519430	4519514	4021051637	3,0,22	198200140	30,14,9	232	232	0.993,1.0,0.987	0.868,0.935,0.94	0.993333	0.914333	yes	no	no	yes

## Sheet: RI
AS ID	Gene ID	Gene name	Gene description	Novel AS	Chr	Strand	Diff significant	IncLevelDiff(RNAi/Con,ΔPSI)	P Value JunctionCountOnly	FDR JunctionCountOnly	RetainTranscripts	AbandonTranscripts	RiExonStart(0base)	RiExonEnd	IJC RNAi	SJC RNAi	IJC Con	SJC Con	IncFormLen	SkipFormLen	IncLevel1(PSI 1)	IncLevel2(PSI 2)	Average IncLevel1(average PSI 1)	Average IncLevel2(average PSI 2)	Increase Inclusion RNAi(ΔPSI＞0)	Increase Exclusion RNAi(ΔPSI＜0)	Increase Inclusion Con(ΔPSI＜0)	Increase Exclusion Con(ΔPSI＞0)
RI_1317	gene-LOC725837	LOC725837	probable ATP-dependent RNA helicase kurz, transcript variant X1	no	NC_037645.1	-	yes	0.101	0.0021919	0.0338273	rna-XM_026442080.1	rna-XM_026442081.1	6612303	6612522	143,65,57	7,1,5	95,85,68	15,4,15	226	149	0.931,0.977,0.883	0.807,0.933,0.749	0.930333	0.829667	yes	no	no	yes
RI_1223	gene-LOC552303	LOC552303	RNA-binding protein cabeza, transcript variant X1	no	NC_037648.1	-	yes	0.018	0.000323648	0.00814199	rna-XM_006566468.3,rna-XM_006566469.3,rna-XM_006566470.3	MSTRG.8366.2	13585923	13586178	714431552	16,0,0	645424498	43,0,0	211	149	0.969,1.0,1.0	0.914,1.0,1.0	0.989667	0.971333	yes	no	no	yes
RI_1877	gene-LOC552167	LOC552167	IWS1-like protein, transcript variant X1	no	NC_037638.1	-	yes	0.148	0.000448495	0.0100814	rna-XM_624546.6,rna-XM_006571162.3	MSTRG.1113.4	19449353	19451129	29,36,45	0,0,0	72,56,63	0,35,0	190	149	1.0,1.0,1.0	1.0,0.556,1.0	1	0.852	yes	no	no	yes
RI_1876	gene-LOC552167	LOC552167	IWS1-like protein, transcript variant X1	no	NC_037638.1	-	yes	-0.088	0.000680143	0.0140654	rna-XM_624546.6,rna-XM_006571162.3	MSTRG.1113.1	19449353	19451129	2,0,0	29,36,45	0,32,0	72,57,63	178	149	0.055,0.0,0.0	0.0,0.32,0.0	0.0183333	0.106667	no	yes	yes	no
RI_1766	gene-LOC550824	LOC550824	nucleosome assembly protein 1-like 1, transcript variant X2	no	NC_037643.1	+	yes	-0.123	6.25e-05	0.00208381	rna-XM_026441274.1,rna-XM_026441277.1,rna-XM_026441275.1	rna-XM_026441276.1	13270294	13271177	277128142	226136168	256222242	157111169	298	149	0.38,0.32,0.297	0.449,0.5,0.417	0.332333	0.455333	no	yes	yes	no
RI_386	gene-LOC409589	LOC409589	60S ribosomal protein L10, transcript variant X1	no	NC_037642.1	+	yes	0.076	0.00233311	0.034313	MSTRG.3636.2	rna-XM_006571897.3	157485	157689	557397488	96,71,86	438417614	96119158	298	149	0.744,0.737,0.739	0.695,0.637,0.66	0.74	0.664	yes	no	no	yes
RI_1377	gene-LOC725019	LOC725019	pro-resilin-like	no	NC_037644.1	-	yes	0.05	0.000159853	0.00478753	MSTRG.5510.8	MSTRG.5510.7	8458620	8458922	213,70,192	0,3,0	190,135,96	6,3,7	298	149	1.0,0.921,1.0	0.941,0.957,0.873	0.973667	0.923667	yes	no	no	yes
RI_1978	gene-LOC551066	LOC551066	putative uncharacterized protein DDB_G0274405, transcript variant X1	yes	NC_037643.1	-	yes	-0.097	0.000112781	0.00364422	MSTRG.4780.4	rna-XM_026441193.1,rna-XM_006565364.3	9065597	9066120	140163163	6,13,26	189189190	6,7,4	298	149	0.921,0.862,0.758	0.94,0.931,0.96	0.847	0.943667	no	yes	yes	no
RI_939	gene-LOC725286	LOC725286	transcription factor TFIIIB component B'' homolog, transcript variant X2	no	NC_037647.1	+	yes	-0.45	0.000323565	0.00814199	rna-XM_026443301.1,rna-XM_026443303.1,rna-XM_026443300.1,rna-XM_026443302.1	MSTRG.7777.3	11970642	11971076	5,3,16	4,12,7	16,13,21	5,2,0	298	149	0.385,0.111,0.533	0.615,0.765,1.0	0.343	0.793333	no	yes	yes	no
RI_1489	gene-LOC551982	LOC551982	UPF0692 protein CG33108, transcript variant X1	no	NC_037642.1	+	yes	-0.163	0.000438888	0.0100814	MSTRG.3740.1	rna-XM_026441002.1,rna-XM_026441003.1,rna-XM_026441004.1	2866913	2867361	10,47,30	2,2,4	44,32,48	1,0,0	267	149	0.736,0.929,0.807	0.961,1.0,1.0	0.824	0.987	no	yes	yes	no
RI_87	gene-LOC100576234	LOC100576234	uncharacterized LOC100576234, transcript variant X2	no	NC_037640.1	-	yes	-0.184	0.000221632	0.00603073	rna-XR_003304240.1,rna-XR_003304237.1,rna-XR_003304232.1,rna-XR_001702533.2,rna-XR_003304233.1,rna-XR_003304236.1,rna-XR_001702526.2,rna-XR_001702529.2,rna-XR_003304231.1,rna-XR_003304234.1,rna-XR_003304230.1	MSTRG.2533.2,rna-XR_003304235.1,MSTRG.2533.16	5358259	5358824	0,1,0	2,5,2	1,9,2	9,7,4	298	149	0.0,0.091,0.0	0.053,0.391,0.2	0.0303333	0.214667	no	yes	yes	no
RI_593	gene-LOC409675	LOC409675	polyubiquitin-A, transcript variant X1	no	NC_037643.1	-	yes	-0.233	0.00235612	0.034313	rna-XM_393173.7	MSTRG.4603.7	5139686	5142128	19,7,21	22,0,0	11,14,26	0,0,0	298	149	0.302,1.0,1.0	1.0,1.0,1.0	0.767333	1	no	yes	yes	no
RI_591	gene-LOC409675	LOC409675	polyubiquitin-A, transcript variant X1	no	NC_037643.1	-	yes	-0.514	4.5e-05	0.00154971	rna-XM_393173.7	-	5139686	5142128	22,9,3	21,5,20	12,17,26	8,0,0	298	149	0.344,0.474,0.07	0.429,1.0,1.0	0.296	0.809667	no	yes	yes	no
RI_2009	gene-LOC551165	LOC551165	innexin inx3, transcript variant X2	yes	NC_037653.1	+	yes	-0.054	0.00203861	0.0324296	rna-XM_006559383.2	rna-XM_026445715.1	3099385	3099933	0,0,2	4,32,11	4,6,2	22,27,25	249	149	0.0,0.0,0.098	0.098,0.117,0.046	0.0326667	0.087	no	yes	yes	no
RI_74	gene-LOC552574	LOC552574	exocyst complex component 5, transcript variant X1	no	NC_037642.1	-	yes	-0.183	2.87e-05	0.00103248	MSTRG.3941.8	rna-XM_026440667.1	7401058	7401563	2,0,0	31,5,13	5,3,4	7,8,16	266	149	0.035,0.0,0.0	0.286,0.174,0.123	0.0116667	0.194333	no	yes	yes	no
RI_73	gene-LOC552574	LOC552574	exocyst complex component 5, transcript variant X1	no	NC_037642.1	-	yes	-0.422	2.9e-05	0.00103248	rna-XM_026440666.1,MSTRG.3941.6,MSTRG.3941.7,MSTRG.3941.4,rna-XM_624950.5	rna-XR_003304649.1,MSTRG.3941.1	7401055	7401563	2,0,0	3,2,5	5,3,4	3,2,2	234	149	0.298,0.0,0.0	0.515,0.489,0.56	0.0993333	0.521333	no	yes	yes	no
RI_568	gene-LOC551880	LOC551880	uncharacterized LOC551880	no	NC_037646.1	+	yes	0.574	0.000169632	0.0048722	rna-XM_026442719.1	MSTRG.6937.10	8270466	8270995	2,3,10	0,1,2	2,6,8	8,10,12	298	149	1.0,0.6,0.714	0.111,0.231,0.25	0.771333	0.197333	yes	no	no	yes
RI_745	gene-LOC726113	LOC726113	protein-serine O-palmitoleoyltransferase porcupine	no	NC_037638.1	+	yes	-0.121	0.00190907	0.0318383	rna-XM_001121879.5	MSTRG.940.2	14821581	14821774	14,20,26	3,0,4	14,5,20	1,0,0	251	149	0.735,1.0,0.794	0.893,1.0,1.0	0.843	0.964333	no	yes	yes	no
RI_1915	gene-LOC408766	LOC408766	phosphatidylcholine:ceramide cholinephosphotransferase 2, transcript variant X1	no	NC_037641.1	+	yes	0.188	0.00095923	0.0194479	rna-XR_001702749.2	MSTRG.3047.4	2861371	2862757	2,6,0	2,10,13	0,0,0	8,6,20	298	149	0.333,0.231,0.0	0.0,0.0,0.0	0.188	0	yes	no	no	yes
RI_1925	gene-LOC100577331	LOC100577331	cell wall integrity and stress response component 1	no	NC_037647.1	+	yes	0.374	1.07e-10	2.76e-08	rna-XM_003250089.4	MSTRG.7314.3	5366293	5367042	226365351	0,0,0	648665594	0,844,457	193	149	1.0,1.0,1.0	1.0,0.378,0.501	1	0.626333	yes	no	no	yes
RI_1666	gene-LOC726196	LOC726196	ubiquitin-fold modifier 1, transcript variant X1	no	NC_037644.1	-	yes	0.133	0.00263196	0.0377979	MSTRG.5250.2	MSTRG.5250.3	1365469	1366554	13,8,12	0,0,0	21,18,19	7,0,0	298	149	1.0,1.0,1.0	0.6,1.0,1.0	1	0.866667	yes	no	no	yes
RI_1841	gene-LOC726750	LOC726750	fibroin heavy chain, transcript variant X1	no	NC_037646.1	-	yes	-0.2	0	0	MSTRG.6972.15,MSTRG.6972.27,MSTRG.6972.24,MSTRG.6972.8,MSTRG.6972.3	MSTRG.6972.29	8494782	8496854	190477493	0,193,104	403504378	0,0,0	214	149	1.0,0.632,0.767	1.0,1.0,1.0	0.799667	1	no	yes	yes	no
RI_641	gene-LOC726679	LOC726679	protein FAM98B	no	NC_037639.1	+	yes	0.14	1.02e-08	1.51e-06	rna-XM_001122401.5	MSTRG.1841.1	10196945	10197361	118129115	0,0,0	95144146	19,11,0	298	149	1.0,1.0,1.0	0.714,0.867,1.0	1	0.860333	yes	no	no	yes
RI_913	gene-LOC107965626	LOC107965626	uncharacterized LOC107965626	yes	NC_037652.1	+	yes	0.118	0.00102238	0.0203295	MSTRG.10397.5,MSTRG.10397.3	MSTRG.10397.1	3773438	3774047	56,64,77	0,0,5	62,69,60	6,13,1	298	149	1.0,1.0,0.885	0.838,0.726,0.968	0.961667	0.844	yes	no	no	yes
RI_1840	gene-LOC726750	LOC726750	fibroin heavy chain, transcript variant X1	yes	NC_037646.1	-	yes	0.277	7.08e-08	6.65e-06	rna-XM_006561784.3,rna-XM_001122470.5,rna-XM_006561783.3	MSTRG.6972.18	8493875	8496854	91,70,88	0,0,0	93246208	0,36,160	298	149	1.0,1.0,1.0	1.0,0.774,0.394	1	0.722667	yes	no	no	yes
RI_902	gene-LOC413955	LOC413955	tetratricopeptide repeat protein 28, transcript variant X1	no	NC_037639.1	+	yes	0.077	0.00303856	0.0415098	MSTRG.1743.6,MSTRG.1743.1,rna-XM_397392.7	rna-XM_006561174.3	6948983	6949241	1,23,36	0,0,2	47,65,53	3,7,3	227	149	1.0,1.0,0.922	0.911,0.859,0.921	0.974	0.897	yes	no	no	yes
RI_790	gene-LOC724636	LOC724636	myoblast determination protein 1 homolog, transcript variant X2	no	NC_037638.1	-	yes	0.249	5.8e-08	6.32e-06	MSTRG.896.7,MSTRG.896.6,MSTRG.896.5,MSTRG.896.4,rna-XM_016916499.2,rna-XM_016916503.2,rna-XM_026444564.1,rna-XM_016916497.2,rna-XR_003305924.1	rna-XM_026444563.1	14241937	14242268	34,26,25	0,0,0	23,25,23	3,13,2	238	149	1.0,1.0,1.0	0.828,0.546,0.878	1	0.750667	yes	no	no	yes
RI_39	gene-LOC100576132	LOC100576132	uncharacterized LOC100576132, transcript variant X7	no	NC_037638.1	+	yes	0.281	0.0031626	0.0424692	MSTRG.1327.2,MSTRG.1327.1,rna-XM_026445983.1,rna-XM_026445980.1,rna-XM_026445966.1,rna-XM_006571577.3,rna-XM_026445985.1,rna-XM_026445975.1,MSTRG.1327.16,rna-XM_003251709.4,rna-XM_026445990.1,rna-XM_026445957.1,rna-XM_026445961.1	MSTRG.1327.3,MSTRG.1327.4	24225859	24226614	5,6,15	0,0,3	10,9,6	5,3,2	214	149	1.0,1.0,0.777	0.582,0.676,0.676	0.925667	0.644667	yes	no	no	yes
RI_32	gene-Mir3715	Mir3715	microRNA 3715	no	NC_037639.1	-	yes	0.499	0.00127146	0.0234767	MSTRG.2131.3	MSTRG.2131.4	15516505	15517221	14,16,8	1,2,4	0,12,2	3,4,8	245	149	0.895,0.83,0.549	0.0,0.646,0.132	0.758	0.259333	yes	no	no	yes
RI_494	gene-LOC410616	LOC410616	xaa-Pro aminopeptidase ApepP, transcript variant X1	no	NC_037652.1	+	yes	0.104	0.00378817	0.0489622	rna-XM_394094.6	rna-XM_006563422.3	6229371	6230519	28,43,53	0,0,4	47,57,51	6,0,11	233	149	1.0,1.0,0.894	0.834,1.0,0.748	0.964667	0.860667	yes	no	no	yes
RI_782	gene-LOC408811	LOC408811	transmembrane and coiled-coil domains protein 2, transcript variant X1	yes	NC_037641.1	+	yes	-0.204	0.00213572	0.0334595	rna-XM_016911902.2,rna-XM_006562709.3,rna-XM_016911903.2,rna-XM_026440061.1,rna-XM_016911900.2,rna-XM_016911901.2,rna-XM_006562708.3,rna-XM_006562706.3	rna-XR_003304517.1	6775649	6777498	9,20,30	1,10,9	29,33,38	2,1,5	247	149	0.844,0.547,0.668	0.897,0.952,0.821	0.686333	0.89	no	yes	yes	no
RI_111	gene-LOC102656910	LOC102656910	uncharacterized LOC102656910, transcript variant X4	yes	NC_037640.1	+	yes	-0.12	0.00111605	0.0213703	MSTRG.2924.4	MSTRG.2924.3,MSTRG.2924.6,MSTRG.2924.7,MSTRG.2924.5	13175486	13175699	2,4,4	20,37,39	13,10,4	37,28,15	205	149	0.068,0.073,0.069	0.203,0.206,0.162	0.07	0.190333	no	yes	yes	no
RI_677	gene-LOC552459	LOC552459	glycine-rich cell wall structural protein, transcript variant X1	no	NC_037648.1	-	yes	0.252	2.19e-10	4.53e-08	rna-XM_016914741.2,rna-XM_016914749.2,rna-XM_016914746.2,rna-XM_016914748.2,rna-XM_016914755.2,rna-XM_016914738.2,rna-XM_006570392.3,rna-XM_026444113.1,MSTRG.8667.31	rna-XM_026444114.1	15967171	15967778	54,98,71	0,0,0	110138126	70,29,3	220	149	1.0,1.0,1.0	0.516,0.763,0.966	1	0.748333	yes	no	no	yes
RI_675	gene-LOC552459	LOC552459	glycine-rich cell wall structural protein, transcript variant X1	no	NC_037648.1	-	yes	-0.156	7.37e-06	0.000331292	MSTRG.8667.9,MSTRG.8667.4,MSTRG.8667.2,MSTRG.8667.3,rna-XM_006570393.3,MSTRG.8667.30,MSTRG.8667.32	MSTRG.8667.13	15967171	15967775	34,45,52	13,5,0	109,45,96	3,0,0	223	149	0.636,0.857,1.0	0.96,1.0,1.0	0.831	0.986667	no	yes	yes	no
RI_1247	gene-LOC113219244	LOC113219244	zinc finger protein 346-like	no	NC_037651.1	+	yes	0.197	0.000162054	0.00478753	MSTRG.10113.2	rna-XM_026445246.1	9860739	9861233	8,1,5	6,12,15	0,0,2	10,9,13	236	149	0.457,0.05,0.174	0.0,0.0,0.089	0.227	0.0296667	yes	no	no	yes
RI_1392	gene-LOC726855	LOC726855	vegetative cell wall protein gp1	no	NC_037641.1	+	yes	0.151	9.7e-13	3.34e-10	MSTRG.3545.7,MSTRG.3545.2	MSTRG.3545.15	12392441	12392987	141,134,98	0,4,0	124159177	18,9,49	193	149	1.0,0.963,1.0	0.842,0.932,0.736	0.987667	0.836667	yes	no	no	yes
RI_1391	gene-LOC726855	LOC726855	vegetative cell wall protein gp1	no	NC_037641.1	+	yes	-0.116	1.38e-09	2.38e-07	MSTRG.3545.13	MSTRG.3545.12	12392718	12392987	119,85,84	33,7,0	100130136	1,0,0	193	149	0.736,0.904,1.0	0.987,1.0,1.0	0.88	0.995667	no	yes	yes	no
RI_1360	gene-LOC100578420	LOC100578420	uncharacterized LOC100578420, transcript variant X1	no	NC_037639.1	-	yes	-0.21	1.17e-05	0.000503541	rna-XM_006561079.3,rna-XM_003249771.4	rna-XR_001702239.2	5377586	5379527	20,25,24	5,4,5	33,43,40	0,0,3	237	149	0.715,0.797,0.751	1.0,1.0,0.893	0.754333	0.964333	no	yes	yes	no
RI_1367	gene-LOC551619	LOC551619	transmembrane protein 8B	yes	NC_037642.1	+	yes	0.483	1.75e-07	1.26e-05	MSTRG.3997.3,rna-XM_026440922.1,MSTRG.3997.1	MSTRG.3997.4	8505540	8506173	6,10,10	0,0,1	6,4,10	7,1,7	298	149	1.0,1.0,0.833	0.3,0.667,0.417	0.944333	0.461333	yes	no	no	yes
RI_682	gene-LOC552459	LOC552459	glycine-rich cell wall structural protein, transcript variant X1	yes	NC_037648.1	-	yes	-0.451	4.12e-07	2.37e-05	MSTRG.8667.15	MSTRG.8667.3	15967853	15968321	51,31,129	90212225	119245224	178,0,63	178	149	0.322,0.109,0.324	0.359,1.0,0.749	0.251667	0.702667	no	yes	yes	no
RI_683	gene-LOC552459	LOC552459	glycine-rich cell wall structural protein, transcript variant X1	yes	NC_037648.1	-	yes	0.479	1.53e-06	7.93e-05	rna-XM_016914738.2	rna-XM_026444113.1	15967853	15968388	17,52,53	11,37,0	22,11,11	25,59,76	184	149	0.556,0.532,1.0	0.416,0.131,0.105	0.696	0.217333	yes	no	no	yes
RI_681	gene-LOC552459	LOC552459	glycine-rich cell wall structural protein, transcript variant X1	no	NC_037648.1	-	yes	0.221	1.38e-06	7.53e-05	MSTRG.8667.9,MSTRG.8667.4,MSTRG.8667.2,MSTRG.8667.3,rna-XM_006570393.3,MSTRG.8667.30,MSTRG.8667.32	MSTRG.8667.5,MSTRG.8667.7,MSTRG.8667.1,MSTRG.8667.33,MSTRG.8667.15,MSTRG.8667.12,MSTRG.8667.10	15967171	15967775	82121143	36,80,44	112106107	112127124	184	149	0.648,0.551,0.725	0.447,0.403,0.411	0.641333	0.420333	yes	no	no	yes
RI_1095	gene-LOC408867	LOC408867	alpha,alpha-trehalose-phosphate synthase [UDP-forming], transcript variant X1	yes	NC_037643.1	-	yes	0.241	2.33e-05	0.00089116	rna-XM_026441497.1	rna-XM_026441496.1	1813306	1813707	1,8,5	0,0,0	9,12,2	6,2,0	236	149	1.0,1.0,1.0	0.486,0.791,1.0	1	0.759	yes	no	no	yes
RI_1478	gene-LOC726579	LOC726579	cleft lip and palate transmembrane protein 1-like protein	no	NC_037648.1	-	yes	-0.074	1.07e-07	8.52e-06	MSTRG.8629.4	MSTRG.8629.3	15638189	15638754	1,1,6	120,68,92	10,8,18	59,70,79	253	149	0.005,0.009,0.037	0.091,0.063,0.118	0.017	0.0906667	no	yes	yes	no
RI_1504	gene-LOC409646	LOC409646	cationic amino acid transporter 3, transcript variant X1	yes	NC_037638.1	-	yes	-0.227	0.00351692	0.0466218	rna-XM_016914659.2,rna-XM_006570016.3,rna-XM_006570013.3,rna-XM_006570014.3	rna-XM_393144.7	11856138	11856479	77,45,68	31,28,41	38,51,21	10,0,9	241	149	0.606,0.498,0.506	0.701,1.0,0.591	0.536667	0.764	no	yes	yes	no
RI_694	gene-LOC552459	LOC552459	glycine-rich cell wall structural protein, transcript variant X1	no	NC_037648.1	-	yes	-0.057	0.000395757	0.0093003	MSTRG.8667.7	MSTRG.8667.30	15968361	15969026	16,39,87	0,0,9	66,41,71	0,0,0	298	149	1.0,1.0,0.829	1.0,1.0,1.0	0.943	1	no	yes	yes	no
RI_1267	gene-LOC408732	LOC408732	uncharacterized LOC408732	no	NC_037640.1	+	yes	-0.498	0.00181589	0.0307808	MSTRG.2829.3	rna-XM_026439650.1	11856433	11856839	0,0,0	2,2,4	6,2,1	7,5,0	276	149	0.0,0.0,0.0	0.316,0.178,1.0	0	0.498	no	yes	yes	no
RI_1466	gene-LOC726781	LOC726781	ubiquitin-like-conjugating enzyme ATG10, transcript variant X4	no	NC_037648.1	-	yes	0.097	0.00108257	0.0211204	MSTRG.8461.1,rna-XM_016915006.2,rna-XM_006566568.3,rna-XM_006566570.3,rna-XM_006566571.3,rna-XM_016915005.2	rna-XM_006566578.3,rna-XM_006566579.3	14375365	14375591	86,57,88	1,4,3	88,86,77	6,7,15	250	149	0.981,0.895,0.946	0.897,0.88,0.754	0.940667	0.843667	yes	no	no	yes
RI_1511	gene-LOC102655185	LOC102655185	serine-rich adhesin for platelets-like, transcript variant X1	no	NC_037638.1	-	yes	-0.437	0.00305101	0.0415098	rna-XM_006560262.3	MSTRG.232.5	3212400	3216215	2,6,1	16,1,22	6,2,20	18,0,0	298	149	0.059,0.75,0.022	0.143,1.0,1.0	0.277	0.714333	no	yes	yes	no
RI_206	gene-LOC113218574	LOC113218574	mucin-2-like	no	NC_037650.1	-	yes	0.191	1.49e-13	7.72e-11	MSTRG.9389.2	MSTRG.9389.5	4433365	4433918	258147289	0,0,0	600550206	0,242,51	178	149	1.0,1.0,1.0	1.0,0.655,0.772	1	0.809	yes	no	no	yes
RI_205	gene-LOC113218574	LOC113218574	mucin-2-like	no	NC_037650.1	-	yes	-0.202	0.000512416	0.0112732	MSTRG.9389.1	MSTRG.9389.9	4433365	4433933	146,69,217	51,81,68	407439133	107,0,58	208	149	0.672,0.379,0.696	0.732,1.0,0.622	0.582333	0.784667	no	yes	yes	no
RI_208	gene-LOC113218574	LOC113218574	mucin-2-like	no	NC_037650.1	-	yes	-0.203	0.0016278	0.0284944	MSTRG.9389.1	-	4433365	4433933	358239317	429,0,0	519486351	0,0,0	193	149	0.392,1.0,1.0	1.0,1.0,1.0	0.797333	1	no	yes	yes	no
RI_209	gene-LOC113218574	LOC113218574	mucin-2-like	no	NC_037650.1	-	yes	-0.045	1.35e-05	0.000556693	rna-XM_026444639.1	-	4433365	4434352	369261326	0,24,0	521488380	0,0,0	253	149	1.0,0.865,1.0	1.0,1.0,1.0	0.955	1	no	yes	yes	no
RI_513	gene-LOC551833	LOC551833	PAXIP1-associated glutamate-rich protein 1, transcript variant X1	no	NC_037645.1	+	yes	-0.125	0.00120231	0.0226034	rna-XM_624218.5,rna-XR_003305163.1	MSTRG.5987.1	2808588	2808829	24,15,18	0,2,6	26,15,27	0,2,0	267	149	1.0,0.807,0.626	1.0,0.807,1.0	0.811	0.935667	no	yes	yes	no
RI_426	gene-LOC725115	LOC725115	poly(U)-binding-splicing factor half pint, transcript variant X1	no	NC_037652.1	+	yes	-0.129	0.000200037	0.00559023	rna-XM_006563518.3,MSTRG.10621.1	rna-XM_006563514.3,rna-XM_016916810.2,rna-XM_006563515.3	7445726	7446772	58159203	10,26,21	215235145	0,9,20	298	149	0.744,0.754,0.829	1.0,0.929,0.784	0.775667	0.904333	no	yes	yes	no
RI_1215	gene-LOC551446	LOC551446	RNA-binding protein lark, transcript variant X1	yes	NC_037651.1	-	yes	-0.03	3.58e-07	2.18e-05	rna-XR_001705502.2,rna-XR_001705503.2,rna-XM_026444951.1,rna-XM_026444950.1,rna-XR_001705504.2,rna-XM_026444952.1,rna-XR_001705500.2,rna-XR_001705501.2	MSTRG.10170.7,rna-XM_016916123.2,rna-XM_016916125.2,rna-XR_001705506.2,rna-XR_001705507.2,rna-XM_016916124.2,MSTRG.10170.13,rna-XR_001705508.2,rna-XM_016916127.2,rna-XM_016916128.2,rna-XM_016916126.2	10611482	10611766	66,84,103	95311011354	184196152	163312381187	262	149	0.038,0.042,0.041	0.06,0.083,0.068	0.0403333	0.0703333	no	yes	yes	no
RI_1459	gene-LOC409429	LOC409429	meiosis regulator and mRNA stability factor 1, transcript variant X2	no	NC_037651.1	-	yes	-0.146	0.00303064	0.0415098	rna-XM_016916363.2,rna-XM_026444956.1	rna-XM_026444958.1	5039466	5039819	1,0,0	2,1,1	2,1,2	4,2,6	220	149	0.253,0.0,0.0	0.253,0.253,0.184	0.0843333	0.23	no	yes	yes	no
RI_1458	gene-LOC413123	LOC413123	uncharacterized LOC413123, transcript variant X2	no	NC_037649.1	-	yes	-0.286	0.00202998	0.0324296	MSTRG.8903.5,MSTRG.8903.3,rna-XM_026444512.1,rna-XM_026444511.1,rna-XM_026444514.1,rna-XM_026444510.1	rna-XM_026444513.1	5206056	5206259	2,38,39	2,6,12	70,68,59	4,6,1	208	149	0.417,0.819,0.7	0.926,0.89,0.977	0.645333	0.931	no	yes	yes	no
RI_1527	gene-LOC100577224	LOC100577224	uncharacterized LOC100577224	no	NC_037640.1	-	yes	-0.078	0.00225437	0.0340285	MSTRG.2694.1	MSTRG.2694.2	9369799	9370984	0,1,1	2,8,21	0,7,6	13,38,10	298	149	0.0,0.059,0.023	0.0,0.084,0.231	0.0273333	0.105	no	yes	yes	no
RI_211	gene-LOC113218574	LOC113218574	mucin-2-like	no	NC_037650.1	-	yes	0.332	0.00161673	0.0284944	rna-XM_026444639.1	MSTRG.9389.2	4433365	4434352	612665457	60,109,44	319750638	649,701,59	208	149	0.88,0.814,0.882	0.26,0.434,0.886	0.858667	0.526667	yes	no	no	yes
RI_210	gene-LOC113218574	LOC113218574	mucin-2-like	no	NC_037650.1	-	yes	-0.327	2.98e-06	0.000146953	rna-XM_026444639.1	MSTRG.9389.8	4433365	4434352	367254326	248586295	518488378	317,1,153	208	149	0.515,0.237,0.442	0.539,0.997,0.639	0.398	0.725	no	yes	yes	no
RI_213	gene-LOC113218574	LOC113218574	mucin-2-like	no	NC_037650.1	-	yes	0.32	0.00195663	0.0321136	rna-XM_026444639.1	MSTRG.9389.4	4433365	4434352	6,4,1	0,0,0	11,17,15	0,0,187	283	149	1.0,1.0,1.0	1.0,1.0,0.041	1	0.680333	yes	no	no	yes
RI_212	gene-LOC113218574	LOC113218574	mucin-2-like	no	NC_037650.1	-	yes	-0.118	0.00165345	0.0284944	rna-XM_026444639.1	MSTRG.9389.3	4433365	4434352	6,8,1	31,31,25	12,17,16	32,45,23	298	149	0.088,0.114,0.02	0.158,0.159,0.258	0.074	0.191667	no	yes	yes	no
RI_215	gene-LOC113218574	LOC113218574	mucin-2-like	no	NC_037650.1	-	yes	-0.311	1.83e-07	1.26e-05	rna-XM_026444639.1	MSTRG.9389.1	4433365	4434352	356635405	426267331	272445466	0,0,494	208	149	0.374,0.63,0.467	1.0,1.0,0.403	0.490333	0.801	no	yes	yes	no
RI_1826	gene-LOC100577651	LOC100577651	three prime repair exonuclease 2, transcript variant X1	no	NC_037648.1	+	yes	0.543	0.00158633	0.0284944	rna-XM_016915029.2	rna-XM_006557424.3	385592	386256	2,1,5	0,1,3	1,0,2	10,1,8	298	149	1.0,0.333,0.455	0.048,0.0,0.111	0.596	0.053	yes	no	no	yes
RI_855	gene-LOC724925	LOC724925	delta(14)-sterol reductase, transcript variant X1	no	NC_037642.1	-	yes	0.253	0.000279382	0.0074072	rna-XM_006562157.3,rna-XM_026440770.1,MSTRG.3818.1,rna-XM_006562158.3,rna-XM_026440773.1,rna-XM_016912243.2,rna-XM_026440772.1,rna-XM_006562156.3	rna-XM_026440771.1,MSTRG.3818.2	5397794	5398078	7,7,15	0,0,2	10,13,5	6,7,0	226	149	1.0,1.0,0.832	0.524,0.55,1.0	0.944	0.691333	yes	no	no	yes
RI_1534	gene-LOC410999	LOC410999	L-2-hydroxyglutarate dehydrogenase, mitochondrial, transcript variant X3	yes	NC_037641.1	-	yes	0.198	0.000527513	0.0113635	rna-XM_394474.7,MSTRG.3501.9,MSTRG.3501.1	rna-XM_016911803.2,rna-XM_006567163.3	11998727	11998912	39,52,65	5,7,7	65,34,72	25,19,15	226	149	0.837,0.83,0.86	0.632,0.541,0.76	0.842333	0.644333	yes	no	no	yes
RI_1845	gene-LOC726750	LOC726750	fibroin heavy chain, transcript variant X1	no	NC_037646.1	-	yes	0.251	0.00373544	0.0488917	MSTRG.6972.14,MSTRG.6972.13,MSTRG.6972.4	MSTRG.6972.12	8494848	8496854	133334353	0,0,0	313361287	0,0,434	298	149	1.0,1.0,1.0	1.0,1.0,0.248	1	0.749333	yes	no	no	yes
RI_1842	gene-LOC726750	LOC726750	fibroin heavy chain, transcript variant X1	no	NC_037646.1	-	yes	-0.317	0.000126311	0.00395774	MSTRG.6972.10,MSTRG.6972.9	MSTRG.6972.5	8494809	8496854	52,89,61	85161154	122341385	175,330,0	214	149	0.299,0.278,0.216	0.327,0.418,1.0	0.264333	0.581667	no	yes	yes	no
RI_1838	gene-LOC726750	LOC726750	fibroin heavy chain, transcript variant X1	yes	NC_037646.1	-	yes	-0.342	2.75e-07	1.77e-05	rna-XM_006561784.3,rna-XM_001122470.5,rna-XM_006561783.3	MSTRG.6972.24	8493875	8496854	88,66,81	14,0,149	91229187	0,0,0	298	149	0.759,1.0,0.214	1.0,1.0,1.0	0.657667	1	no	yes	yes	no
RI_1833	gene-LOC726750	LOC726750	fibroin heavy chain, transcript variant X1	no	NC_037646.1	-	yes	0.267	7.84e-08	6.75e-06	MSTRG.6972.6	MSTRG.6972.11	8494263	8494622	131130155	0,0,4	131298216	25,5,223	214	149	1.0,1.0,0.964	0.785,0.976,0.403	0.988	0.721333	yes	no	no	yes
