# Supplementary material for: The Juvenile-Hormone-Responsive Factor AmKr-h1 Regulates Caste Differentiation in Honey Bees
Source: Biomolecules. 2023 Nov 17;13(11):1657. doi: 10.3390/biom13111657 (PMC10669509; doi:10.3390/biom13111657)
Supplement: Supplementary file 1 [file biomolecules-13-01657-s001.zip › Table S7.xlsx]

## Sheet: KEGGs of DEASESs
Table S7 The significantly enriched KEGG pathways of the DEASEs.
Num	Pathway id	Description	Database	Ratio_in_study	Ratio_in_pop	Pvalue	First Category	Second Category	Gene_ids	Gene_names
4	map00670	One carbon pool by folate	KEGG PATHWAY	4/321	12/6335	0.00231579	Metabolism	Metabolism of cofactors and vitamins	gene-LOC411796|gene-LOC550749|gene-LOC551667|gene-LOC100577675	LOC411796;LOC550749;LOC551667;LOC100577675
3	map00061	Fatty acid biosynthesis	KEGG PATHWAY	3/321	11/6335	0.0156931	Metabolism	Lipid metabolism	gene-LOC552286|gene-LOC551837|gene-LOC409515	LOC552286;LOC551837;LOC409515
6	map03320	PPAR signaling pathway	KEGG PATHWAY	6/321	41/6335	0.0162016	Organismal Systems	Endocrine system	gene-LOC551837|gene-LOC409515|gene-LOC412020|gene-LOC409655|gene-LOC409675|gene-LOC409682	LOC551837;LOC409515;LOC412020;LOC409655;LOC409675;LOC409682
4	map04370	VEGF signaling pathway	KEGG PATHWAY	4/321	21/6335	0.0195301	Environmental Information Processing	Signal transduction	gene-Pkc|gene-LOC724973|gene-LOC552419|gene-LOC551919	Pkc;LOC724973;LOC552419;LOC551919
5	map04512	ECM-receptor interaction	KEGG PATHWAY	5/321	32/6335	0.0211165	Environmental Information Processing	Signaling molecules and interaction	gene-LOC726736|gene-LOC413739|gene-LOC409722|gene-LOC107965338|gene-LOC409448	LOC726736;LOC413739;LOC409722;LOC107965338;LOC409448
9	map04013	MAPK signaling pathway - fly	KEGG PATHWAY	9/321	82/6335	0.0221881	Environmental Information Processing	Signal transduction	gene-LOC551970|gene-LOC726947|gene-LOC411175|gene-LOC412003|gene-LOC100577697|gene-LOC408533|gene-LOC412172|gene-LOC552419|gene-LOC551725	LOC551970;LOC726947;LOC411175;LOC412003;LOC100577697;LOC408533;LOC412172;LOC552419;LOC551725
7	map00564	Glycerophospholipid metabolism	KEGG PATHWAY	7/321	61/6335	0.0334648	Metabolism	Lipid metabolism	gene-LOC411525|gene-LOC409277|gene-LOC552688|gene-LOC551904|gene-LOC410270|gene-LOC552566|gene-LOC410330	LOC411525;LOC409277;LOC552688;LOC551904;LOC410270;LOC552566;LOC410330
7	map05202	Transcriptional misregulation in cancer	KEGG PATHWAY	7/321	63/6335	0.0389821	Human Diseases	Cancer: overview	gene-LOC100576993|gene-LOC552303|gene-LOC102655407|gene-LOC724973|gene-LOC409049|gene-LOC102654708|gene-LOC726582	LOC100576993;LOC552303;LOC102655407;LOC724973;LOC409049;LOC102654708;LOC726582
4	map04920	Adipocytokine signaling pathway	KEGG PATHWAY	4/321	26/6335	0.0400443	Organismal Systems	Endocrine system	gene-LOC409933|gene-LOC551837|gene-LOC409515|gene-LOC551198	LOC409933;LOC551837;LOC409515;LOC551198
8	map04310	Wnt signaling pathway	KEGG PATHWAY	8/321	78/6335	0.0428049	Environmental Information Processing	Signal transduction	gene-LOC411738|gene-Pkc|gene-LOC411175|gene-Camkii|gene-LOC408311|gene-LOC552805|gene-LOC726113|gene-LOC552419	LOC411738;Pkc;LOC411175;Camkii;LOC408311;LOC552805;LOC726113;LOC552419
9	map05205	Proteoglycans in cancer	KEGG PATHWAY	9/321	93/6335	0.0450782	Human Diseases	Cancer: overview	gene-LOC724973|gene-Pkc|gene-Camkii|gene-LOC551919|gene-LOC102655407|gene-LOC552419|gene-LOC409722|gene-LOC409051|gene-LOC727079	LOC724973;Pkc;Camkii;LOC551919;LOC102655407;LOC552419;LOC409722;LOC409051;LOC727079
8	map00230	Purine metabolism	KEGG PATHWAY	8/321	80/6335	0.0485654	Metabolism	Nucleotide metabolism	gene-LOC409444|gene-LOC551966|gene-LOC551856|gene-LOC409422|gene-LOC408474|gene-LOC551770|gene-LOC551448|gene-LOC100577675	LOC409444;LOC551966;LOC551856;LOC409422;LOC408474;LOC551770;LOC551448;LOC100577675
